# Supplementary material for: Statistical assessment and visualization of synergies for large-scale sparse drug combination datasets
Source: BMC Bioinformatics. 2019 Feb 18;20:83. doi: 10.1186/s12859-019-2642-7 (PMC6378741; doi:10.1186/s12859-019-2642-7)
Supplement: Supplementary file 1 — Table of Synergy Scores. Table of absolute synergy scores and specificity scores for the 5778 combinations tested. Table S1. is generated in the source code script combos_script.R with the name combo_ranking_n.syn_score3.csv. (CSV 442 kb) [file 12859_2019_2642_MOESM1_ESM.csv]

Drug1	Drug2	Drug1.target	Drug2.target	synergy.score	specificity.score
cisplatin	PIM-1 4a	alkylating agent (platinum)	PIM	39	7.62486864115519
ABT263	Wnti	Bcl-2, Bcl-x, Bcl-xl	bCatenin	28	3.84429899923404
Wnti	JZL184	bCatenin	MAGL	28	3.84429899923404
fingolimod	OSU03012	Sphingosine-1-phosphate receptor agonist	PDK1	27	2.5761130248407
fingolimod	KU0063794	Sphingosine-1-phosphate receptor agonist	mTOR kinase	25	2.26674816102705
vincristine	Darinaparsin	microtubule agent (vinca alkyloid)	arsenic	25	3.4058379440014
Wnti	BID1870	bCatenin	RSK (RSK1/2/3/5/, PLK1, ARKB)	25	3.31896056638852
Bortezomib	C75	proteasome	Fatty Acid Synthase	24	3.27778278970136
fingolimod	JNK5a	Sphingosine-1-phosphate receptor agonist	JNK	24	2.11206572912023
fingolimod	vatalanib/PTK787	Sphingosine-1-phosphate receptor agonist	VEFGR (1-4), c-kit, PDGFb	24	2.11206572912023
lapatinib	YM155	EGFR, HER2, ErbB4	survivin/BIRC5	23	4.96436964543535
ABT263	Bortezomib	Bcl-2, Bcl-x, Bcl-xl	proteasome	22	2.87534703697842
ABT263	CHIR265	Bcl-2, Bcl-x, Bcl-xl	Raf, VEGFR	22	3.19766502996968
fingolimod	Indole-3-carbinol	Sphingosine-1-phosphate receptor agonist	Aryl Hydrocarbon Receptor (AhR) Agonists/Indoleamine 2,3-dioxygenase Inhibitors	22	1.80270086530659
FK866	fingolimod	NAMPRT	Sphingosine-1-phosphate receptor agonist	22	1.80270086530659
SNS-032	Dorsomorphin	CDK2/7/9	AMPK/BMP antagonist	22	6.0821584752452
vincristine	vatalanib/PTK787	microtubule agent (vinca alkyloid)	VEFGR (1-4), c-kit, PDGFb	22	2.90086150980996
fingolimod	AZD7762	Sphingosine-1-phosphate receptor agonist	Chk1/2	21	1.64801843339977
XL147	STA4783	PI3K	HSP70 inducer	21	4.65902382931557
bivanib/BI2536	PD173074	Plk1	FGFR1/3	20	4.60575635318049
Bortezomib	KU55933	proteasome	ATM	20	2.47291128425547
Bortezomib	temozolomide	proteasome	alkylating agent (tetrazine)	20	2.47291128425547
fingolimod	AS252424	Sphingosine-1-phosphate receptor agonist	PI3K (gamma)	20	1.49333600149295
fingolimod	sorafenib	Sphingosine-1-phosphate receptor agonist	Multi (Braf, VEGFR, RET, Flt3, ckit, Craf)	20	1.49333600149295
MK1775	AZD7762	Wee-1	Chk1/2	20	5.27450398672903
ABT263	Docetaxel	Bcl-2, Bcl-x, Bcl-xl	microtubule agent (taxane)	19	2.62773139608836
fingolimod	Darinaparsin	Sphingosine-1-phosphate receptor agonist	arsenic	19	1.33865356958613
fingolimod	lapatinib	Sphingosine-1-phosphate receptor agonist	EGFR, HER2, ErbB4	19	1.33865356958613
Wnti	Embelin	bCatenin	XIAP	19	2.26828370069748
ABT263	YM155	Bcl-2, Bcl-x, Bcl-xl	survivin/BIRC5	18	2.43775351812792
Enzastaurin	Bortezomib	PKCbeta	proteasome	18	2.07047553153253
fingolimod	BMS536924	Sphingosine-1-phosphate receptor agonist	Multi (IGFR1R, InR, FAK)	18	1.18397113767931
fingolimod	SNS-032	Sphingosine-1-phosphate receptor agonist	CDK2/7/9	18	1.18397113767931
fingolimod	ZM336372	Sphingosine-1-phosphate receptor agonist	Raf (c-Raf)	18	1.18397113767931
gemcitabine	AZD7762	Antimetabolite (pyrimidine)	Chk1/2	18	4.69447117421104
lapatinib	HIF-1i	EGFR, HER2, ErbB4	HIFa	18	3.74828092734564
Perifosine	PF04217903	Akt/PI3K	MET	18	4.78616302281023
vincristine	BID1870	microtubule agent (vinca alkyloid)	RSK (RSK1/2/3/5/, PLK1, ARKB)	18	2.22755959755472
vincristine	lapatinib	microtubule agent (vinca alkyloid)	EGFR, HER2, ErbB4	18	2.22755959755472
vincristine	pioglitazone	microtubule agent (vinca alkyloid)	PPARg, agonist	18	2.22755959755472
VX702	fingolimod	p38	Sphingosine-1-phosphate receptor agonist	18	1.18397113767931
Wnti	KU55933	bCatenin	ATM	18	2.09317088974897
Wnti	LSN415169	bCatenin	gamma secretase	18	2.09317088974897
Wnti	PIM-1 4a	bCatenin	PIM	18	2.09317088974897
BI78D3	Tideglusib/TZDZ-8	JNK	GSK3	17	6.22011996953317
Bortezomib	T0901317	proteasome	LXR	17	1.86925765517106
cisplatin	Wnti	alkylating agent (platinum)	bCatenin	17	1.91805807880047
fingolimod	cediranib/AZD2171	Sphingosine-1-phosphate receptor agonist	VEGFR (pan)	17	1.02928870577249
fingolimod	erlotinib	Sphingosine-1-phosphate receptor agonist	EGFR	17	1.02928870577249
fingolimod	JZL184	Sphingosine-1-phosphate receptor agonist	MAGL	17	1.02928870577249
Perifosine	Tamatinib/R406	Akt/PI3K	Syk	17	4.48893757682028
vincristine	Dorsomorphin	microtubule agent (vinca alkyloid)	AMPK/BMP antagonist	17	2.05923411949091
vincristine	erlotinib	microtubule agent (vinca alkyloid)	EGFR	17	2.05923411949091
Vismodegib/GDC0449	fingolimod	Hh	Sphingosine-1-phosphate receptor agonist	17	1.02928870577249
Wnti	C75	bCatenin	Fatty Acid Synthase	17	1.91805807880047
ABT263	OSU03012	Bcl-2, Bcl-x, Bcl-xl	PDK1	16	2.05779776220703
Bortezomib	Bexarotene	proteasome	RXR	16	1.66803977880959
Bortezomib	GW441756	proteasome	TrkA	16	1.66803977880959
fingolimod	fludarabine	Sphingosine-1-phosphate receptor agonist	Antimetabolite (purine)	16	0.874606273865668
fingolimod	GW0742	Sphingosine-1-phosphate receptor agonist	PPARd, agonist	16	0.874606273865668
Nutlin-3	fingolimod	MDM2/p53	Sphingosine-1-phosphate receptor agonist	16	0.874606273865668
RKI983	Bortezomib	ROCK	proteasome	16	1.66803977880959
STA4783	FH535	HSP70 inducer	bCatenin	16	3.2387516078433
vincristine	Tamatinib/R406	microtubule agent (vinca alkyloid)	Syk	16	1.8909086414271
Wnti	Tie2i	bCatenin	TIE_2	16	1.74294526785196
ABT263	fingolimod	Bcl-2, Bcl-x, Bcl-xl	Sphingosine-1-phosphate receptor agonist	15	0.719923841958848
ABT263	sunitinib	Bcl-2, Bcl-x, Bcl-xl	Multi (CSF-1R, Flt3, Kit, PDGFR, RET, VEGFR)	15	1.86781988424659
Bortezomib	Dovitinib/CHIR-258	proteasome	Multi (c-Kit, FGFR, FLT3, FMS, PDGFR, VEGFR)	15	1.46682190244811
Bortezomib	JZL184	proteasome	MAGL	15	1.46682190244811
fingolimod	Bexarotene	Sphingosine-1-phosphate receptor agonist	RXR	15	0.719923841958848
fingolimod	Dovitinib/CHIR-258	Sphingosine-1-phosphate receptor agonist	Multi (c-Kit, FGFR, FLT3, FMS, PDGFR, VEGFR)	15	0.719923841958848
fingolimod	SrcI1	Sphingosine-1-phosphate receptor agonist	Src	15	0.719923841958848
fingolimod	STA4783	Sphingosine-1-phosphate receptor agonist	HSP70 inducer	15	0.719923841958848
fingolimod	SU6656	Sphingosine-1-phosphate receptor agonist	Lyn/Src/Fyn/Yes	15	0.719923841958848
FK866	ABT263	NAMPRT	Bcl-2, Bcl-x, Bcl-xl	15	1.86781988424659
vincristine	A769662	microtubule agent (vinca alkyloid)	AMPK agonist	15	1.72258316336329
vincristine	GSK0660	microtubule agent (vinca alkyloid)	PPARd, ant	15	1.72258316336329
vincristine	GW9662	microtubule agent (vinca alkyloid)	PPARg	15	1.72258316336329
vincristine	RKI983	microtubule agent (vinca alkyloid)	ROCK	15	1.72258316336329
Wnti	Dorsomorphin	bCatenin	AMPK/BMP antagonist	15	1.56783245690345
ABT263	vatalanib/PTK787	Bcl-2, Bcl-x, Bcl-xl	VEFGR (1-4), c-kit, PDGFb	14	1.67784200628615
Bortezomib	PF04217903	proteasome	MET	14	1.26560402608664
fingolimod	CP690550	Sphingosine-1-phosphate receptor agonist	JAK3	14	0.565241410052027
fingolimod	Crizotinib/PF2341066	Sphingosine-1-phosphate receptor agonist	Multi (c-kit, ALK, MET)	14	0.565241410052027
fingolimod	NVP-BEZ235	Sphingosine-1-phosphate receptor agonist	PI3K/TORC1/TORC2 dual specificity	14	0.565241410052027
FK866	cisplatin	NAMPRT	alkylating agent (platinum)	14	2.47293037010439
lapatinib	OSU03012	EGFR, HER2, ErbB4	PDK1	14	2.73505081234145
nilotinib	fingolimod	Multi (BCR-Abl, PDGFR, c-kit)	Sphingosine-1-phosphate receptor agonist	14	0.565241410052027
NVP-BEZ235	everolimus	PI3K/TORC1/TORC2 dual specificity	mTor	14	5.15904379939598
OSU03012	SrcI1	PDK1	Src	14	2.73505081234145
OSU03012	T0901317	PDK1	LXR	14	2.73505081234145
Tideglusib/TZDZ-8	fingolimod	GSK3	Sphingosine-1-phosphate receptor agonist	14	0.565241410052027
vincristine	BMS536924	microtubule agent (vinca alkyloid)	Multi (IGFR1R, InR, FAK)	14	1.55425768529948
vincristine	Embelin	microtubule agent (vinca alkyloid)	XIAP	14	1.55425768529948
vincristine	SrcI1	microtubule agent (vinca alkyloid)	Src	14	1.55425768529948
vincristine	TCS401	microtubule agent (vinca alkyloid)	PTP-1B	14	1.55425768529948
BI78D3	fingolimod	JNK	Sphingosine-1-phosphate receptor agonist	13	0.410558978145206
Bortezomib	A769662	proteasome	AMPK agonist	13	1.06438614972517
Bortezomib	EX527	proteasome	SIRT1	13	1.06438614972517
Bortezomib	SrcI1	proteasome	Src	13	1.06438614972517
Bortezomib	vatalanib/PTK787	proteasome	VEFGR (1-4), c-kit, PDGFb	13	1.06438614972517
fingolimod	GSK650394	Sphingosine-1-phosphate receptor agonist	SGK	13	0.410558978145206
fingolimod	GW9662	Sphingosine-1-phosphate receptor agonist	PPARg	13	0.410558978145206
fingolimod	KU55933	Sphingosine-1-phosphate receptor agonist	ATM	13	0.410558978145206
fingolimod	Tie2i	Sphingosine-1-phosphate receptor agonist	TIE_2	13	0.410558978145206
fingolimod	vorinostat/SAHA	Sphingosine-1-phosphate receptor agonist	HDAC	13	0.410558978145206
Lestaurtinib	fingolimod	Multi (Flt2, TrkA, RET, JAK2)	Sphingosine-1-phosphate receptor agonist	13	0.410558978145206
OSI906	everolimus	IGF1R	mTor	13	4.74647452694802
ruxolitinib	fingolimod	JAK1/2, Tyk2	Sphingosine-1-phosphate receptor agonist	13	0.410558978145206
selumetinib/AZD6244	fingolimod	MEK	Sphingosine-1-phosphate receptor agonist	13	0.410558978145206
vincristine	KU55933	microtubule agent (vinca alkyloid)	ATM	13	1.38593220723567
vincristine	Veliparib/ABT888	microtubule agent (vinca alkyloid)	PARP	13	1.38593220723567
ZM336372	STA4783	Raf (c-Raf)	HSP70 inducer	13	2.38658827495994
ABT263	Enzastaurin	Bcl-2, Bcl-x, Bcl-xl	PKCbeta	12	1.29788625036526
bivanib/BI2536	JZL184	Plk1	MAGL	12	2.37455802928547
Bortezomib	decitabine	proteasome	methyl transferase inhibitor	12	0.863168273363697
Bortezomib	GSK0660	proteasome	PPARd, ant	12	0.863168273363697
Bortezomib	PIM-1 4a	proteasome	PIM	12	0.863168273363697
Bortezomib	QS11	proteasome	ARFGAP	12	0.863168273363697
Bortezomib	stibogluconate	proteasome	SHP1/2/PTP1B	12	0.863168273363697
Bortezomib	ZM336372	proteasome	Raf (c-Raf)	12	0.863168273363697
cisplatin	bivanib/BI2536	alkylating agent (platinum)	Plk1	12	2.06077530842032
cisplatin	pioglitazone	alkylating agent (platinum)	PPARg, agonist	12	2.06077530842032
Docetaxel	nilutamide	microtubule agent (taxane)	androgen receptor	12	3.04360292807231
fingolimod	A769662	Sphingosine-1-phosphate receptor agonist	AMPK agonist	12	0.255876546238386
fingolimod	everolimus	Sphingosine-1-phosphate receptor agonist	mTor	12	0.255876546238386
fingolimod	HIF-1i	Sphingosine-1-phosphate receptor agonist	HIFa	12	0.255876546238386
fingolimod	nilutamide	Sphingosine-1-phosphate receptor agonist	androgen receptor	12	0.255876546238386
fingolimod	pioglitazone	Sphingosine-1-phosphate receptor agonist	PPARg, agonist	12	0.255876546238386
fingolimod	tipifarnib	Sphingosine-1-phosphate receptor agonist	FTI	12	0.255876546238386
gemcitabine	MK1775	Antimetabolite (pyrimidine)	Wee-1	12	3.70758313205672
GW2580	Wnti	CSF1R/fms	bCatenin	12	1.04249402405793
Indole-3-carbinol	Embelin	Aryl Hydrocarbon Receptor (AhR) Agonists/Indoleamine 2,3-dioxygenase Inhibitors	XIAP	12	3.57129351170112
Perifosine	pioglitazone	Akt/PI3K	PPARg, agonist	12	3.00281034687049
ruxolitinib	cisplatin	JAK1/2, Tyk2	alkylating agent (platinum)	12	2.06077530842032
sorafenib	FH535	Multi (Braf, VEGFR, RET, Flt3, ckit, Craf)	bCatenin	12	3.45159344864684
sunitinib	fingolimod	Multi (CSF-1R, Flt3, Kit, PDGFR, RET, VEGFR)	Sphingosine-1-phosphate receptor agonist	12	0.255876546238386
Tideglusib/TZDZ-8	Wnti	GSK3	bCatenin	12	1.04249402405793
vatalanib/PTK787	OSU03012	VEFGR (1-4), c-kit, PDGFb	PDK1	12	2.22520684558094
Wnti	GW441756	bCatenin	TrkA	12	1.04249402405793
ZM336372	Wnti	Raf (c-Raf)	bCatenin	12	1.04249402405793
ABT263	fludarabine	Bcl-2, Bcl-x, Bcl-xl	Antimetabolite (purine)	11	1.10790837240482
ABT263	Midostaurin/PKC412	Bcl-2, Bcl-x, Bcl-xl	Multi (FLT3, KIT, etc., broad spectrum)	11	1.10790837240482
Bortezomib	cisplatin	proteasome	alkylating agent (platinum)	11	0.661950397002225
Bortezomib	dasatanib	proteasome	Multi (BCR-Abl, EAR, PDGFR, c-kit)	11	0.661950397002225
Bortezomib	Midostaurin/PKC412	proteasome	Multi (FLT3, KIT, etc., broad spectrum)	11	0.661950397002225
Bortezomib	pioglitazone	proteasome	PPARg, agonist	11	0.661950397002225
Bortezomib	vasastrol	proteasome	KSP (Eg5, kinesin-5)	11	0.661950397002225
CHIR265	bivanib/BI2536	Raf, VEGFR	Plk1	11	2.09565823879859
Docetaxel	bivanib/BI2536	microtubule agent (taxane)	Plk1	11	2.09565823879859
erlotinib	YM155	EGFR	survivin/BIRC5	11	2.02129994772399
fingolimod	L779450	Sphingosine-1-phosphate receptor agonist	Raf	11	0.101194114331565
fingolimod	MK1775	Sphingosine-1-phosphate receptor agonist	Wee-1	11	0.101194114331565
fingolimod	Tamatinib/R406	Sphingosine-1-phosphate receptor agonist	Syk	11	0.101194114331565
HIF-1i	SrcI1	HIFa	Src	11	2.95920567753324
Lestaurtinib	MK2206	Multi (Flt2, TrkA, RET, JAK2)	Akt	11	4.53030447792072
Perifosine	Midostaurin/PKC412	Akt/PI3K	Multi (FLT3, KIT, etc., broad spectrum)	11	2.70558490088054
Perifosine	SNS-032	Akt/PI3K	CDK2/7/9	11	2.70558490088054
RKI983	fingolimod	ROCK	Sphingosine-1-phosphate receptor agonist	11	0.101194114331565
sorafenib	bivanib/BI2536	Multi (Braf, VEGFR, RET, Flt3, ckit, Craf)	Plk1	11	2.09565823879859
vatalanib/PTK787	IPA3	VEFGR (1-4), c-kit, PDGFb	PAK	11	2.29596164552197
vincristine	LFM-A13	microtubule agent (vinca alkyloid)	BTK, Plk	11	1.04928125110805
Wnti	NVP-TAE684	bCatenin	ALK	11	0.867381213109426
XL147	bivanib/BI2536	PI3K	Plk1	11	2.09565823879859
YM155	STA4783	survivin/BIRC5	HSP70 inducer	11	1.81847938637103
ABT263	bivanib/BI2536	Bcl-2, Bcl-x, Bcl-xl	Plk1	10	0.917930494444379
ABT263	RKI983	Bcl-2, Bcl-x, Bcl-xl	ROCK	10	0.917930494444379
Bortezomib	Dorsomorphin	proteasome	AMPK/BMP antagonist	10	0.460732520640754
Bortezomib	GW0742	proteasome	PPARd, agonist	10	0.460732520640754
Bortezomib	JNK5a	proteasome	JNK	10	0.460732520640754
Bortezomib	PLX4720	proteasome	Raf (BRafV600E)	10	0.460732520640754
Enzastaurin	fingolimod	PKCbeta	Sphingosine-1-phosphate receptor agonist	10	-0.0534883175752558
Enzastaurin	HIF-1i	PKCbeta	HIFa	10	2.70589116225983
etoposide	fingolimod	topoisomerase inhibitors (Type II, podophyllotoxin)	Sphingosine-1-phosphate receptor agonist	10	-0.0534883175752558
fingolimod	GSK0660	Sphingosine-1-phosphate receptor agonist	PPARd, ant	10	-0.0534883175752558
fingolimod	GW441756	Sphingosine-1-phosphate receptor agonist	TrkA	10	-0.0534883175752558
fingolimod	palbociclib/PD332991	Sphingosine-1-phosphate receptor agonist	CDK4/6	10	-0.0534883175752558
fingolimod	SNS314	Sphingosine-1-phosphate receptor agonist	Aurora (pan)	10	-0.0534883175752558
FK866	RKI983	NAMPRT	ROCK	10	2.21442339584914
fludarabine	lenalidomide	Antimetabolite (purine)	TNFa	10	2.77220737409844
OSI906	Wnti	IGF1R	bCatenin	10	0.692268402160919
Perifosine	Bortezomib	Akt/PI3K	proteasome	10	0.460732520640754
selumetinib/AZD6244	CHIR265	MEK	Raf, VEGFR	10	2.55372991495311
sorafenib	STA4783	Multi (Braf, VEGFR, RET, Flt3, ckit, Craf)	HSP70 inducer	10	1.53442494207658
Tamatinib/R406	bivanib/BI2536	Syk	Plk1	10	1.81675844831171
Veliparib/ABT888	Wnti	PARP	bCatenin	10	0.692268402160919
vincristine	FH535	microtubule agent (vinca alkyloid)	bCatenin	10	0.880955773044241
vincristine	fingolimod	microtubule agent (vinca alkyloid)	Sphingosine-1-phosphate receptor agonist	10	-0.0534883175752558
vincristine	Wnti	microtubule agent (vinca alkyloid)	bCatenin	10	0.692268402160919
Vismodegib/GDC0449	Bortezomib	Hh	proteasome	10	0.460732520640754
YM155	Midostaurin/PKC412	survivin/BIRC5	Multi (FLT3, KIT, etc., broad spectrum)	10	1.74925077236994
YM155	QS11	survivin/BIRC5	ARFGAP	10	1.74925077236994
YM155	Tie2i	survivin/BIRC5	TIE_2	10	1.74925077236994
ABT263	BID1870	Bcl-2, Bcl-x, Bcl-xl	RSK (RSK1/2/3/5/, PLK1, ARKB)	9	0.727952616483937
ABT263	CX4945	Bcl-2, Bcl-x, Bcl-xl	CK2a	9	0.727952616483937
ABT263	FH535	Bcl-2, Bcl-x, Bcl-xl	bCatenin	9	0.727952616483937
ABT263	STA4783	Bcl-2, Bcl-x, Bcl-xl	HSP70 inducer	9	0.727952616483937
bivanib/BI2536	GSK0660	Plk1	PPARd, ant	9	1.53785865782484
BMS536924	STA4783	Multi (IGFR1R, InR, FAK)	HSP70 inducer	9	1.25037049778213
Bortezomib	CHIR265	proteasome	Raf, VEGFR	9	0.259514644279282
Bortezomib	OSU03012	proteasome	PDK1	9	0.259514644279282
Bortezomib	SNS-032	proteasome	CDK2/7/9	9	0.259514644279282
Bortezomib	sorafenib	proteasome	Multi (Braf, VEGFR, RET, Flt3, ckit, Craf)	9	0.259514644279282
Bortezomib	U73122	proteasome	PLC	9	0.259514644279282
cisplatin	U73122	alkylating agent (platinum)	PLC	9	1.44254271589423
CX4945	bivanib/BI2536	CK2a	Plk1	9	1.53785865782484
dasatanib	NVP-TAE684	Multi (BCR-Abl, EAR, PDGFR, c-kit)	ALK	9	3.59180361243214
Docetaxel	EX527	microtubule agent (taxane)	SIRT1	9	2.00645161181837
Docetaxel	GW2580	microtubule agent (taxane)	CSF1R/fms	9	2.00645161181837
Docetaxel	Midostaurin/PKC412	microtubule agent (taxane)	Multi (FLT3, KIT, etc., broad spectrum)	9	2.00645161181837
fingolimod	decitabine	Sphingosine-1-phosphate receptor agonist	methyl transferase inhibitor	9	-0.208170749482076
fingolimod	PLX4720	Sphingosine-1-phosphate receptor agonist	Raf (BRafV600E)	9	-0.208170749482076
fingolimod	vasastrol	Sphingosine-1-phosphate receptor agonist	KSP (Eg5, kinesin-5)	9	-0.208170749482076
FK866	decitabine	NAMPRT	methyl transferase inhibitor	9	1.90590346960454
L779450	Wnti	Raf	bCatenin	9	0.517155591212412
lapatinib	STA4783	EGFR, HER2, ErbB4	HSP70 inducer	9	1.25037049778213
nilotinib	Bortezomib	Multi (BCR-Abl, PDGFR, c-kit)	proteasome	9	0.259514644279282
NVP-BEZ235	CHIR265	PI3K/TORC1/TORC2 dual specificity	Raf, VEGFR	9	2.215131276911
OSI906	STA4783	IGF1R	HSP70 inducer	9	1.25037049778213
OSU03012	HIF-1i	PDK1	HIFa	9	1.46044089544016
OSU03012	QS11	PDK1	ARFGAP	9	1.46044089544016
Perifosine	ABT263	Akt/PI3K	Bcl-2, Bcl-x, Bcl-xl	9	0.727952616483937
Perifosine	nilutamide	Akt/PI3K	androgen receptor	9	2.11113400890062
PF562271	fludarabine	FAK1/2	Antimetabolite (purine)	9	2.37984469019826
RKI983	Bexarotene	ROCK	RXR	9	2.30977459730628
selumetinib/AZD6244	Dovitinib/CHIR-258	MEK	Multi (c-Kit, FGFR, FLT3, FMS, PDGFR, VEGFR)	9	2.90922708650904
sunitinib	U73122	Multi (CSF-1R, Flt3, Kit, PDGFR, RET, VEGFR)	PLC	9	2.91050183786617
sunitinib	Wnti	Multi (CSF-1R, Flt3, Kit, PDGFR, RET, VEGFR)	bCatenin	9	0.517155591212412
vincristine	vasastrol	microtubule agent (vinca alkyloid)	KSP (Eg5, kinesin-5)	9	0.712630294980431
VX702	Wnti	p38	bCatenin	9	0.517155591212412
YM155	Dorsomorphin	survivin/BIRC5	AMPK/BMP antagonist	9	1.47720159701589
YM155	KU55933	survivin/BIRC5	ATM	9	1.47720159701589
ABT263	AS252424	Bcl-2, Bcl-x, Bcl-xl	PI3K (gamma)	8	0.537974738523495
ABT263	Dovitinib/CHIR-258	Bcl-2, Bcl-x, Bcl-xl	Multi (c-Kit, FGFR, FLT3, FMS, PDGFR, VEGFR)	8	0.537974738523495
ABT263	lapatinib	Bcl-2, Bcl-x, Bcl-xl	EGFR, HER2, ErbB4	8	0.537974738523495
ABT263	SU6656	Bcl-2, Bcl-x, Bcl-xl	Lyn/Src/Fyn/Yes	8	0.537974738523495
bivanib/BI2536	AZD7762	Plk1	Chk1/2	8	1.25895886733796
bivanib/BI2536	KU55933	Plk1	ATM	8	1.25895886733796
bivanib/BI2536	tipifarnib	Plk1	FTI	8	1.25895886733796
Bortezomib	AS252424	proteasome	PI3K (gamma)	8	0.0582967679178097
Bortezomib	cediranib/AZD2171	proteasome	VEGFR (pan)	8	0.0582967679178097
Bortezomib	Crizotinib/PF2341066	proteasome	Multi (c-kit, ALK, MET)	8	0.0582967679178097
Bortezomib	erlotinib	proteasome	EGFR	8	0.0582967679178097
Bortezomib	everolimus	proteasome	mTor	8	0.0582967679178097
Bortezomib	nilutamide	proteasome	androgen receptor	8	0.0582967679178097
Bortezomib	palbociclib/PD332991	proteasome	CDK4/6	8	0.0582967679178097
cisplatin	Veliparib/ABT888	alkylating agent (platinum)	PARP	8	1.23646518505219
Docetaxel	CHIR265	microtubule agent (taxane)	Raf, VEGFR	8	1.66073450640039
Docetaxel	PIM-1 4a	microtubule agent (taxane)	PIM	8	1.46868152832664
Docetaxel	Tamatinib/R406	microtubule agent (taxane)	Syk	8	1.66073450640039
fingolimod	LFM-A13	Sphingosine-1-phosphate receptor agonist	BTK, Plk	8	-0.362853181388897
fingolimod	Midostaurin/PKC412	Sphingosine-1-phosphate receptor agonist	Multi (FLT3, KIT, etc., broad spectrum)	8	-0.362853181388897
fingolimod	T0901317	Sphingosine-1-phosphate receptor agonist	LXR	8	-0.362853181388897
fingolimod	Tanespimycin/17-AAG	Sphingosine-1-phosphate receptor agonist	HSP90	8	-0.362853181388897
fingolimod	YM155	Sphingosine-1-phosphate receptor agonist	survivin/BIRC5	8	-0.362853181388897
FK866	Pazopanib	NAMPRT	Multi (VEGFR2, FLT1, FLT4)	8	1.59738354335993
HIF-1i	Dorsomorphin	HIFa	AMPK/BMP antagonist	8	1.92943586999574
lenalidomide	STA4783	TNFa	HSP70 inducer	8	0.966316053487673
Lestaurtinib	gemcitabine	Multi (Flt2, TrkA, RET, JAK2)	Antimetabolite (pyrimidine)	8	2.58321733604186
Midostaurin/PKC412	GW0742	Multi (FLT3, KIT, etc., broad spectrum)	PPARd, agonist	8	2.09321734214607
Midostaurin/PKC412	HIF-1i	Multi (FLT3, KIT, etc., broad spectrum)	HIFa	8	2.04935974647343
MK1775	Wnti	Wee-1	bCatenin	8	0.342042780263906
MK2206	lapatinib	Akt	EGFR, HER2, ErbB4	8	1.31610349116624
MK2206	SrcI1	Akt	Src	8	1.96349810679093
MK2206	YM155	Akt	survivin/BIRC5	8	1.20515242166185
OSI906	fingolimod	IGF1R	Sphingosine-1-phosphate receptor agonist	8	-0.362853181388897
OSU03012	GW0742	PDK1	PPARd, agonist	8	1.20551891205991
pioglitazone	Wnti	PPARg, agonist	bCatenin	8	0.342042780263906
RKI983	STA4783	ROCK	HSP70 inducer	8	0.966316053487673
SNS-032	STA4783	CDK2/7/9	HSP70 inducer	8	0.966316053487673
STA4783	C75	HSP70 inducer	Fatty Acid Synthase	8	0.966316053487673
STA4783	QS11	HSP70 inducer	ARFGAP	8	0.966316053487673
sunitinib	L779450	Multi (CSF-1R, Flt3, Kit, PDGFR, RET, VEGFR)	Raf	8	2.52267656183668
Tanespimycin/17-AAG	bivanib/BI2536	HSP90	Plk1	8	1.25895886733796
Tanespimycin/17-AAG	Wnti	HSP90	bCatenin	8	0.342042780263906
Tideglusib/TZDZ-8	STA4783	GSK3	HSP70 inducer	8	0.966316053487673
Tozasertib/VX680	Bortezomib	Multi (AuroraABC, Abl, AblT351I, Flt-3)	proteasome	8	0.0582967679178097
Tozasertib/VX680	Wnti	Multi (AuroraABC, Abl, AblT351I, Flt-3)	bCatenin	8	0.342042780263906
U73122	Embelin	PLC	XIAP	8	2.15992359202607
Veliparib/ABT888	STA4783	PARP	HSP70 inducer	8	0.966316053487673
vincristine	MK1775	microtubule agent (vinca alkyloid)	Wee-1	8	0.54430481691662
vincristine	MK2206	microtubule agent (vinca alkyloid)	Akt	8	0.54430481691662
Vismodegib/GDC0449	Docetaxel	Hh	microtubule agent (taxane)	8	1.66073450640039
VX702	STA4783	p38	HSP70 inducer	8	0.966316053487673
Wnti	AS252424	bCatenin	PI3K (gamma)	8	0.342042780263906
Wnti	QS11	bCatenin	ARFGAP	8	0.342042780263906
YM155	temozolomide	survivin/BIRC5	alkylating agent (tetrazine)	8	1.20515242166185
ABT263	Embelin	Bcl-2, Bcl-x, Bcl-xl	XIAP	7	0.347996860563053
ABT263	ENMD2076	Bcl-2, Bcl-x, Bcl-xl	Aurora A, FLT3, c-KIT, FGFR1/3	7	0.347996860563053
ABT263	gemcitabine	Bcl-2, Bcl-x, Bcl-xl	Antimetabolite (pyrimidine)	7	0.347996860563053
ABT263	L779450	Bcl-2, Bcl-x, Bcl-xl	Raf	7	0.347996860563053
ABT263	OSI906	Bcl-2, Bcl-x, Bcl-xl	IGF1R	7	0.347996860563053
Bexarotene	QS11	RXR	ARFGAP	7	1.95757750714748
bivanib/BI2536	MK1775	Plk1	Wee-1	7	0.980059076851083
bivanib/BI2536	T0901317	Plk1	LXR	7	0.980059076851083
bivanib/BI2536	vasastrol	Plk1	KSP (Eg5, kinesin-5)	7	0.980059076851083
Bortezomib	CP690550	proteasome	JAK3	7	-0.142921108443662
Bortezomib	Darinaparsin	proteasome	arsenic	7	-0.142921108443662
Bortezomib	IPA3	proteasome	PAK	7	-0.142921108443662
Bortezomib	KU0063794	proteasome	mTOR kinase	7	-0.142921108443662
Bortezomib	Tamatinib/R406	proteasome	Syk	7	-0.142921108443662
Bortezomib	vorinostat/SAHA	proteasome	HDAC	7	-0.142921108443662
CHIR265	U73122	Raf, VEGFR	PLC	7	1.53793400082678
Docetaxel	CP690550	microtubule agent (taxane)	JAK3	7	1.31501740098241
Dovitinib/CHIR-258	ZM336372	Multi (c-Kit, FGFR, FLT3, FMS, PDGFR, VEGFR)	Raf (c-Raf)	7	1.937199404126
Enzastaurin	YM155	PKCbeta	survivin/BIRC5	7	0.933103246307802
FH535	NVP-TAE684	bCatenin	ALK	7	2.04712557646396
fingolimod	IPA3	Sphingosine-1-phosphate receptor agonist	PAK	7	-0.517535613295718
FK866	Bortezomib	NAMPRT	proteasome	7	-0.142921108443662
FK866	dasatanib	NAMPRT	Multi (BCR-Abl, EAR, PDGFR, c-kit)	7	1.28886361711532
FK866	YM155	NAMPRT	survivin/BIRC5	7	0.933103246307802
fludarabine	AZD7762	Antimetabolite (purine)	Chk1/2	7	1.50429070536208
fludarabine	dasatanib	Antimetabolite (purine)	Multi (BCR-Abl, EAR, PDGFR, c-kit)	7	1.59511932239791
fludarabine	FH535	Antimetabolite (purine)	bCatenin	7	1.59511932239791
fludarabine	STA4783	Antimetabolite (purine)	HSP70 inducer	7	0.682261609193219
gemcitabine	fludarabine	Antimetabolite (pyrimidine)	Antimetabolite (purine)	7	1.59511932239791
GW9662	Wnti	PPARg	bCatenin	7	0.166929969315399
HIF-1i	Tie2i	HIFa	TIE_2	7	1.72109403858023
Midostaurin/PKC412	CP690550	Multi (FLT3, KIT, etc., broad spectrum)	JAK3	7	1.73255026386969
Midostaurin/PKC412	SNS314	Multi (FLT3, KIT, etc., broad spectrum)	Aurora (pan)	7	1.73255026386969
Midostaurin/PKC412	T0901317	Multi (FLT3, KIT, etc., broad spectrum)	LXR	7	1.73255026386969
MK1775	STA4783	Wee-1	HSP70 inducer	7	0.682261609193219
MK2206	NVP-BEZ235	Akt	PI3K/TORC1/TORC2 dual specificity	7	2.62911597008189
nilotinib	Wnti	Multi (BCR-Abl, PDGFR, c-kit)	bCatenin	7	0.166929969315399
OSU03012	C75	PDK1	Fatty Acid Synthase	7	0.95059692867965
Pazopanib	Bortezomib	Multi (VEGFR2, FLT1, FLT4)	proteasome	7	-0.142921108443662
Perifosine	CP690550	Akt/PI3K	JAK3	7	1.51668311692071
Perifosine	fingolimod	Akt/PI3K	Sphingosine-1-phosphate receptor agonist	7	-0.517535613295718
Perifosine	tipifarnib	Akt/PI3K	FTI	7	1.51668311692071
RKI983	QS11	ROCK	ARFGAP	7	1.6317337690161
sorafenib	lapatinib	Multi (Braf, VEGFR, RET, Flt3, ckit, Craf)	EGFR, HER2, ErbB4	7	1.0728857475483
STA4783	GW2580	HSP70 inducer	CSF1R/fms	7	0.682261609193219
STA4783	JZL184	HSP70 inducer	MAGL	7	0.682261609193219
stibogluconate	Wnti	SHP1/2/PTP1B	bCatenin	7	0.166929969315399
SU6656	STA4783	Lyn/Src/Fyn/Yes	HSP70 inducer	7	0.682261609193219
SU6656	Wnti	Lyn/Src/Fyn/Yes	bCatenin	7	0.166929969315399
Tamatinib/R406	HIF-1i	Syk	HIFa	7	1.59250209091286
Tamatinib/R406	NVP-TAE684	Syk	ALK	7	1.59250209091286
Tamatinib/R406	STA4783	Syk	HSP70 inducer	7	0.682261609193219
temozolomide	STA4783	alkylating agent (tetrazine)	HSP70 inducer	7	0.682261609193219
tipifarnib	STA4783	FTI	HSP70 inducer	7	0.682261609193219
U73122	HIF-1i	PLC	HIFa	7	1.72109403858023
vatalanib/PTK787	HIF-1i	VEFGR (1-4), c-kit, PDGFb	HIFa	7	1.28289815657001
vatalanib/PTK787	U73122	VEFGR (1-4), c-kit, PDGFb	PLC	7	1.28289815657001
vincristine	JZL184	microtubule agent (vinca alkyloid)	MAGL	7	0.37597933885281
vincristine	sorafenib	microtubule agent (vinca alkyloid)	Multi (Braf, VEGFR, RET, Flt3, ckit, Craf)	7	0.37597933885281
vincristine	SU6656	microtubule agent (vinca alkyloid)	Lyn/Src/Fyn/Yes	7	0.37597933885281
VX702	Bortezomib	p38	proteasome	7	-0.142921108443662
VX702	gemcitabine	p38	Antimetabolite (pyrimidine)	7	2.19226365152068
Wnti	XAV939	bCatenin	tankyrase 1/2	7	0.166929969315399
YM155	BMS536924	survivin/BIRC5	Multi (IGFR1R, InR, FAK)	7	0.933103246307802
YM155	Wnti	survivin/BIRC5	bCatenin	7	0.166929969315399
ABT263	everolimus	Bcl-2, Bcl-x, Bcl-xl	mTor	6	0.158018982602611
ABT263	GW0742	Bcl-2, Bcl-x, Bcl-xl	PPARd, agonist	6	0.158018982602611
ABT263	LFM-A13	Bcl-2, Bcl-x, Bcl-xl	BTK, Plk	6	0.158018982602611
ABT263	MK2206	Bcl-2, Bcl-x, Bcl-xl	Akt	6	0.158018982602611
ABT263	NVP-TAE684	Bcl-2, Bcl-x, Bcl-xl	ALK	6	0.158018982602611
ABT263	tipifarnib	Bcl-2, Bcl-x, Bcl-xl	FTI	6	0.158018982602611
AZD7762	OSU03012	Chk1/2	PDK1	6	0.695674945299393
Bexarotene	bivanib/BI2536	RXR	Plk1	6	0.701159286364206
Bexarotene	OSU03012	RXR	PDK1	6	0.695674945299393
Bexarotene	Wnti	RXR	bCatenin	6	-0.00818284163310781
bivanib/BI2536	GW9662	Plk1	PPARg	6	0.701159286364206
bivanib/BI2536	NVP-TAE684	Plk1	ALK	6	0.701159286364206
bivanib/BI2536	QS11	Plk1	ARFGAP	6	0.701159286364206
bivanib/BI2536	XAV939	Plk1	tankyrase 1/2	6	0.701159286364206
bivanib/BI2536	ZM336372	Plk1	Raf (c-Raf)	6	0.701159286364206
BMS536924	Wnti	Multi (IGFR1R, InR, FAK)	bCatenin	6	-0.00818284163310781
Bortezomib	BID1870	proteasome	RSK (RSK1/2/3/5/, PLK1, ARKB)	6	-0.344138984805134
Bortezomib	BMS536924	proteasome	Multi (IGFR1R, InR, FAK)	6	-0.344138984805134
Bortezomib	CX4945	proteasome	CK2a	6	-0.344138984805134
Bortezomib	gemcitabine	proteasome	Antimetabolite (pyrimidine)	6	-0.344138984805134
Bortezomib	GW9662	proteasome	PPARg	6	-0.344138984805134
Bortezomib	HIF-1i	proteasome	HIFa	6	-0.344138984805134
Bortezomib	Indole-3-carbinol	proteasome	Aryl Hydrocarbon Receptor (AhR) Agonists/Indoleamine 2,3-dioxygenase Inhibitors	6	-0.344138984805134
Bortezomib	L779450	proteasome	Raf	6	-0.344138984805134
Bortezomib	lapatinib	proteasome	EGFR, HER2, ErbB4	6	-0.344138984805134
Bortezomib	lenalidomide	proteasome	TNFa	6	-0.344138984805134
Bortezomib	LSN415169	proteasome	gamma secretase	6	-0.344138984805134
Bortezomib	Tie2i	proteasome	TIE_2	6	-0.344138984805134
CHIR265	SU6656	Raf, VEGFR	Lyn/Src/Fyn/Yes	6	1.19933536278467
CHIR265	temozolomide	Raf, VEGFR	alkylating agent (tetrazine)	6	1.19933536278467
CP690550	STA4783	JAK3	HSP70 inducer	6	0.398207164898766
Darinaparsin	YM155	arsenic	survivin/BIRC5	6	0.661054070953756
Docetaxel	Tanespimycin/17-AAG	microtubule agent (taxane)	HSP90	6	0.969300295564431
Docetaxel	Wnti	microtubule agent (taxane)	bCatenin	6	-0.00818284163310781
Dovitinib/CHIR-258	Bexarotene	Multi (c-Kit, FGFR, FLT3, FMS, PDGFR, VEGFR)	RXR	6	1.58084946170722
Dovitinib/CHIR-258	NVP-TAE684	Multi (c-Kit, FGFR, FLT3, FMS, PDGFR, VEGFR)	ALK	6	1.7315954411504
ENMD2076	STA4783	Aurora A, FLT3, c-KIT, FGFR1/3	HSP70 inducer	6	0.398207164898766
ENMD2076	Wnti	Aurora A, FLT3, c-KIT, FGFR1/3	bCatenin	6	-0.00818284163310781
everolimus	BMS536924	mTor	Multi (IGFR1R, InR, FAK)	6	1.68818879518028
fingolimod	PIM-1 4a	Sphingosine-1-phosphate receptor agonist	PIM	6	-0.672218045202538
fingolimod	TCS401	Sphingosine-1-phosphate receptor agonist	PTP-1B	6	-0.672218045202538
fingolimod	U73122	Sphingosine-1-phosphate receptor agonist	PLC	6	-0.672218045202538
FK866	bivanib/BI2536	NAMPRT	Plk1	6	0.701159286364206
FK866	GSK0660	NAMPRT	PPARd, ant	6	0.980343690870714
FK866	IPA3	NAMPRT	PAK	6	0.980343690870714
FK866	PF562271	NAMPRT	FAK1/2	6	0.980343690870714
FK866	STA4783	NAMPRT	HSP70 inducer	6	0.398207164898766
fludarabine	decitabine	Antimetabolite (purine)	methyl transferase inhibitor	6	1.20275663849774
fludarabine	MK1775	Antimetabolite (purine)	Wee-1	6	1.20275663849774
fludarabine	vatalanib/PTK787	Antimetabolite (purine)	VEFGR (1-4), c-kit, PDGFb	6	1.02963228433202
fludarabine	YM155	Antimetabolite (purine)	survivin/BIRC5	6	0.661054070953756
Indole-3-carbinol	STA4783	Aryl Hydrocarbon Receptor (AhR) Agonists/Indoleamine 2,3-dioxygenase Inhibitors	HSP70 inducer	6	0.398207164898766
lapatinib	SrcI1	EGFR, HER2, ErbB4	Src	6	0.829668003930358
LFM-A13	Wnti	BTK, Plk	bCatenin	6	-0.00818284163310781
Midostaurin/PKC412	GSK0660	Multi (FLT3, KIT, etc., broad spectrum)	PPARd, ant	6	1.37188318559332
Midostaurin/PKC412	QS11	Multi (FLT3, KIT, etc., broad spectrum)	ARFGAP	6	1.37188318559332
OSI906	CHIR265	IGF1R	Raf, VEGFR	6	1.19933536278467
OSU03012	Tie2i	PDK1	TIE_2	6	0.695674945299393
Pazopanib	fingolimod	Multi (VEGFR2, FLT1, FLT4)	Sphingosine-1-phosphate receptor agonist	6	-0.672218045202538
Perifosine	Wnti	Akt/PI3K	bCatenin	6	-0.00818284163310781
PF04217903	Wnti	MET	bCatenin	6	-0.00818284163310781
PF562271	Bortezomib	FAK1/2	proteasome	6	-0.344138984805134
PLX4720	OSU03012	Raf (BRafV600E)	PDK1	6	0.695674945299393
PLX4720	STA4783	Raf (BRafV600E)	HSP70 inducer	6	0.398207164898766
ruxolitinib	Bortezomib	JAK1/2, Tyk2	proteasome	6	-0.344138984805134
selumetinib/AZD6244	Bortezomib	MEK	proteasome	6	-0.344138984805134
selumetinib/AZD6244	OSI906	MEK	IGF1R	6	2.03888825199846
selumetinib/AZD6244	STA4783	MEK	HSP70 inducer	6	0.398207164898766
SNS314	BID1870	Aurora (pan)	RSK (RSK1/2/3/5/, PLK1, ARKB)	6	1.4155412796673
STA4783	BID1870	HSP70 inducer	RSK (RSK1/2/3/5/, PLK1, ARKB)	6	0.398207164898766
STA4783	GW0742	HSP70 inducer	PPARd, agonist	6	0.398207164898766
STA4783	GW441756	HSP70 inducer	TrkA	6	0.398207164898766
STA4783	GW9662	HSP70 inducer	PPARg	6	0.398207164898766
STA4783	Tie2i	HSP70 inducer	TIE_2	6	0.398207164898766
STA4783	XAV939	HSP70 inducer	tankyrase 1/2	6	0.398207164898766
stibogluconate	SU6656	SHP1/2/PTP1B	Lyn/Src/Fyn/Yes	6	2.06763948799621
sunitinib	lapatinib	Multi (CSF-1R, Flt3, Kit, PDGFR, RET, VEGFR)	EGFR, HER2, ErbB4	6	0.829668003930358
sunitinib	SNS-032	Multi (CSF-1R, Flt3, Kit, PDGFR, RET, VEGFR)	CDK2/7/9	6	1.38668191888106
sunitinib	Tanespimycin/17-AAG	Multi (CSF-1R, Flt3, Kit, PDGFR, RET, VEGFR)	HSP90	6	1.7470260097777
tipifarnib	vasastrol	FTI	KSP (Eg5, kinesin-5)	6	2.47019672362054
Tozasertib/VX680	SNS314	Multi (AuroraABC, Abl, AblT351I, Flt-3)	Aurora (pan)	6	2.60787465187353
U73122	FH535	PLC	bCatenin	6	1.64373250706867
U73122	L779450	PLC	Raf	6	1.7624491783388
vatalanib/PTK787	bivanib/BI2536	VEFGR (1-4), c-kit, PDGFb	Plk1	6	0.701159286364206
Veliparib/ABT888	bivanib/BI2536	PARP	Plk1	6	0.701159286364206
vincristine	IPA3	microtubule agent (vinca alkyloid)	PAK	6	0.207653860789
vincristine	nilotinib	microtubule agent (vinca alkyloid)	Multi (BCR-Abl, PDGFR, c-kit)	6	0.207653860789
vorinostat/SAHA	STA4783	HDAC	HSP70 inducer	6	0.398207164898766
YM155	CP690550	survivin/BIRC5	JAK3	6	0.661054070953756
YM155	JZL184	survivin/BIRC5	MAGL	6	0.661054070953756
YM155	lenalidomide	survivin/BIRC5	TNFa	6	0.661054070953756
YM155	NVP-TAE684	survivin/BIRC5	ALK	6	0.661054070953756
YM155	SNS314	survivin/BIRC5	Aurora (pan)	6	0.661054070953756
YM155	Tamatinib/R406	survivin/BIRC5	Syk	6	0.661054070953756
ABT263	Nutlin-3	Bcl-2, Bcl-x, Bcl-xl	MDM2/p53	5	-0.0319588953578314
ABT263	SNS314	Bcl-2, Bcl-x, Bcl-xl	Aurora (pan)	5	-0.0319588953578314
ABT263	SrcI1	Bcl-2, Bcl-x, Bcl-xl	Src	5	-0.0319588953578314
ABT263	ZM336372	Bcl-2, Bcl-x, Bcl-xl	Raf (c-Raf)	5	-0.0319588953578314
AZD7762	GW9662	Chk1/2	PPARg	5	0.924257892844091
AZD7762	PD173074	Chk1/2	FGFR1/3	5	0.924257892844091
Bexarotene	U73122	RXR	PLC	5	1.20412141626697
BI78D3	STA4783	JNK	HSP70 inducer	5	0.114152720604313
BI78D3	Wnti	JNK	bCatenin	5	-0.183295652581615
bivanib/BI2536	Dorsomorphin	Plk1	AMPK/BMP antagonist	5	0.422259495877328
bivanib/BI2536	EX527	Plk1	SIRT1	5	0.422259495877328
bivanib/BI2536	L779450	Plk1	Raf	5	0.422259495877328
Bortezomib	FH535	proteasome	bCatenin	5	-0.545356861166606
Bortezomib	PD173074	proteasome	FGFR1/3	5	-0.545356861166606
Bortezomib	SNS314	proteasome	Aurora (pan)	5	-0.545356861166606
Bortezomib	XL147	proteasome	PI3K	5	-0.545356861166606
CHIR265	AS252424	Raf, VEGFR	PI3K (gamma)	5	0.860736724742561
CHIR265	BMS536924	Raf, VEGFR	Multi (IGFR1R, InR, FAK)	5	0.860736724742561
CHIR265	NVP-TAE684	Raf, VEGFR	ALK	5	0.860736724742561
cisplatin	FH535	alkylating agent (platinum)	bCatenin	5	0.618232592526097
cisplatin	fludarabine	alkylating agent (platinum)	Antimetabolite (purine)	5	0.618232592526097
Crizotinib/PF2341066	lapatinib	Multi (c-kit, ALK, MET)	EGFR, HER2, ErbB4	5	0.586450260312417
CX4945	C75	CK2a	Fatty Acid Synthase	5	1.16104767687117
CX4945	fludarabine	CK2a	Antimetabolite (purine)	5	0.81039395459756
CX4945	OSU03012	CK2a	PDK1	5	0.440752961919136
Darinaparsin	STA4783	arsenic	HSP70 inducer	5	0.114152720604313
dasatanib	KU0063794	Multi (BCR-Abl, EAR, PDGFR, c-kit)	mTOR kinase	5	1.53440598065597
dasatanib	Wnti	Multi (BCR-Abl, EAR, PDGFR, c-kit)	bCatenin	5	-0.183295652581615
decitabine	Wnti	methyl transferase inhibitor	bCatenin	5	-0.183295652581615
Docetaxel	AS252424	microtubule agent (taxane)	PI3K (gamma)	5	0.623583190146451
Docetaxel	Dorsomorphin	microtubule agent (taxane)	AMPK/BMP antagonist	5	0.623583190146451
Docetaxel	Embelin	microtubule agent (taxane)	XIAP	5	0.623583190146451
Docetaxel	erlotinib	microtubule agent (taxane)	EGFR	5	0.623583190146451
Docetaxel	GW441756	microtubule agent (taxane)	TrkA	5	0.623583190146451
Docetaxel	JNK5a	microtubule agent (taxane)	JNK	5	0.623583190146451
Docetaxel	KU55933	microtubule agent (taxane)	ATM	5	0.623583190146451
Docetaxel	lapatinib	microtubule agent (taxane)	EGFR, HER2, ErbB4	5	0.586450260312417
Docetaxel	PF04217903	microtubule agent (taxane)	MET	5	0.623583190146451
Docetaxel	vorinostat/SAHA	microtubule agent (taxane)	HDAC	5	0.623583190146451
Dovitinib/CHIR-258	GSK650394	Multi (c-Kit, FGFR, FLT3, FMS, PDGFR, VEGFR)	SGK	5	1.33905155936418
erlotinib	U73122	EGFR	PLC	5	1.3218368837541
etoposide	Bortezomib	topoisomerase inhibitors (Type II, podophyllotoxin)	proteasome	5	-0.545356861166606
etoposide	MK2206	topoisomerase inhibitors (Type II, podophyllotoxin)	Akt	5	1.74442758632579
fingolimod	cisplatin	Sphingosine-1-phosphate receptor agonist	alkylating agent (platinum)	5	-0.826900477109359
fingolimod	CX4945	Sphingosine-1-phosphate receptor agonist	CK2a	5	-0.826900477109359
fingolimod	MK2206	Sphingosine-1-phosphate receptor agonist	Akt	5	-0.826900477109359
fingolimod	PF562271	Sphingosine-1-phosphate receptor agonist	FAK1/2	5	-0.826900477109359
fingolimod	QS11	Sphingosine-1-phosphate receptor agonist	ARFGAP	5	-0.826900477109359
fingolimod	Veliparib/ABT888	Sphingosine-1-phosphate receptor agonist	PARP	5	-0.826900477109359
FK866	Darinaparsin	NAMPRT	arsenic	5	0.671823764626107
FK866	sunitinib	NAMPRT	Multi (CSF-1R, Flt3, Kit, PDGFR, RET, VEGFR)	5	0.671823764626107
fludarabine	A769662	Antimetabolite (purine)	AMPK agonist	5	0.81039395459756
fludarabine	BMS536924	Antimetabolite (purine)	Multi (IGFR1R, InR, FAK)	5	0.81039395459756
fludarabine	Dorsomorphin	Antimetabolite (purine)	AMPK/BMP antagonist	5	0.81039395459756
fludarabine	GSK0660	Antimetabolite (purine)	PPARd, ant	5	0.81039395459756
fludarabine	Midostaurin/PKC412	Antimetabolite (purine)	Multi (FLT3, KIT, etc., broad spectrum)	5	0.81039395459756
GW0742	Wnti	PPARd, agonist	bCatenin	5	-0.183295652581615
HIF-1i	QS11	HIFa	ARFGAP	5	1.06456262279383
IMD0354	fingolimod	IKK	Sphingosine-1-phosphate receptor agonist	5	-0.826900477109359
IMD0354	T0901317	IKK	LXR	5	1.47822231757163
Indole-3-carbinol	Wnti	Aryl Hydrocarbon Receptor (AhR) Agonists/Indoleamine 2,3-dioxygenase Inhibitors	bCatenin	5	-0.183295652581615
JNK5a	STA4783	JNK	HSP70 inducer	5	0.114152720604313
lapatinib	cediranib/AZD2171	EGFR, HER2, ErbB4	VEGFR (pan)	5	0.586450260312417
lapatinib	GW2580	EGFR, HER2, ErbB4	CSF1R/fms	5	0.586450260312417
lenalidomide	Wnti	TNFa	bCatenin	5	-0.183295652581615
Lestaurtinib	Wnti	Multi (Flt2, TrkA, RET, JAK2)	bCatenin	5	-0.183295652581615
Midostaurin/PKC412	Embelin	Multi (FLT3, KIT, etc., broad spectrum)	XIAP	5	1.01121610731694
Midostaurin/PKC412	pioglitazone	Multi (FLT3, KIT, etc., broad spectrum)	PPARg, agonist	5	1.01121610731694
Midostaurin/PKC412	Wnti	Multi (FLT3, KIT, etc., broad spectrum)	bCatenin	5	-0.183295652581615
Nutlin-3	SNS-032	MDM2/p53	CDK2/7/9	5	1.07431357083838
NVP-BEZ235	SrcI1	PI3K/TORC1/TORC2 dual specificity	Src	5	0.967790536048608
OSU03012	AS252424	PDK1	PI3K (gamma)	5	0.440752961919136
OSU03012	GW441756	PDK1	TrkA	5	0.440752961919136
OSU03012	pioglitazone	PDK1	PPARg, agonist	5	0.440752961919136
palbociclib/PD332991	SrcI1	CDK4/6	Src	5	0.967790536048608
Pazopanib	GW2580	Multi (VEGFR2, FLT1, FLT4)	CSF1R/fms	5	2.07476404054825
Pazopanib	lapatinib	Multi (VEGFR2, FLT1, FLT4)	EGFR, HER2, ErbB4	5	0.586450260312417
Pazopanib	Wnti	Multi (VEGFR2, FLT1, FLT4)	bCatenin	5	-0.183295652581615
PF562271	Bexarotene	FAK1/2	RXR	5	1.20412141626697
PF562271	CHIR265	FAK1/2	Raf, VEGFR	5	0.860736724742561
PF562271	STA4783	FAK1/2	HSP70 inducer	5	0.114152720604313
pioglitazone	U73122	PPARg, agonist	PLC	5	1.24363424526351
PLX4720	YM155	Raf (BRafV600E)	survivin/BIRC5	5	0.38900489559971
RKI983	everolimus	ROCK	mTor	5	0.953692940725913
RKI983	fludarabine	ROCK	Antimetabolite (purine)	5	0.81039395459756
RKI983	Tamatinib/R406	ROCK	Syk	5	0.930763357989845
RKI983	XL147	ROCK	PI3K	5	0.953692940725913
ruxolitinib	FK866	JAK1/2, Tyk2	NAMPRT	5	0.671823764626107
ruxolitinib	U73122	JAK1/2, Tyk2	PLC	5	1.3218368837541
selumetinib/AZD6244	Bexarotene	MEK	RXR	5	1.20412141626697
selumetinib/AZD6244	MK2206	MEK	Akt	5	1.56151179037081
SNS-032	Wnti	CDK2/7/9	bCatenin	5	-0.183295652581615
sorafenib	HIF-1i	Multi (Braf, VEGFR, RET, Flt3, ckit, Craf)	HIFa	5	1.06456262279383
STA4783	A769662	HSP70 inducer	AMPK agonist	5	0.114152720604313
STA4783	PD173074	HSP70 inducer	FGFR1/3	5	0.114152720604313
STA4783	SrcI1	HSP70 inducer	Src	5	0.114152720604313
stibogluconate	dasatanib	SHP1/2/PTP1B	Multi (BCR-Abl, EAR, PDGFR, c-kit)	5	1.68452783016462
stibogluconate	Embelin	SHP1/2/PTP1B	XIAP	5	1.10139615226978
stibogluconate	lapatinib	SHP1/2/PTP1B	EGFR, HER2, ErbB4	5	0.586450260312417
sunitinib	everolimus	Multi (CSF-1R, Flt3, Kit, PDGFR, RET, VEGFR)	mTor	5	1.35920073374821
sunitinib	GW2580	Multi (CSF-1R, Flt3, Kit, PDGFR, RET, VEGFR)	CSF1R/fms	5	1.35920073374821
Tamatinib/R406	L779450	Syk	Raf	5	0.930763357989845
Tamatinib/R406	Midostaurin/PKC412	Syk	Multi (FLT3, KIT, etc., broad spectrum)	5	0.930763357989845
Tamatinib/R406	OSU03012	Syk	PDK1	5	0.440752961919136
Tamatinib/R406	vasastrol	Syk	KSP (Eg5, kinesin-5)	5	0.930763357989845
Tanespimycin/17-AAG	BID1870	HSP90	RSK (RSK1/2/3/5/, PLK1, ARKB)	5	1.10516644990418
Tanespimycin/17-AAG	C75	HSP90	Fatty Acid Synthase	5	1.16104767687117
Tanespimycin/17-AAG	tipifarnib	HSP90	FTI	5	1.66936930174516
Tozasertib/VX680	CHIR265	Multi (AuroraABC, Abl, AblT351I, Flt-3)	Raf, VEGFR	5	0.860736724742561
U73122	SrcI1	PLC	Src	5	0.967790536048608
vincristine	GW0742	microtubule agent (vinca alkyloid)	PPARd, agonist	5	0.0393283827251893
vincristine	NVP-TAE684	microtubule agent (vinca alkyloid)	ALK	5	0.0393283827251893
vincristine	PIM-1 4a	microtubule agent (vinca alkyloid)	PIM	5	0.0393283827251893
vincristine	SNS314	microtubule agent (vinca alkyloid)	Aurora (pan)	5	0.0393283827251893
vincristine	tipifarnib	microtubule agent (vinca alkyloid)	FTI	5	0.0393283827251893
Vismodegib/GDC0449	Wnti	Hh	bCatenin	5	-0.183295652581615
VX702	BMS536924	p38	Multi (IGFR1R, InR, FAK)	5	1.3172725711879
XL147	dasatanib	PI3K	Multi (BCR-Abl, EAR, PDGFR, c-kit)	5	1.51452620031647
YM155	AZD7762	survivin/BIRC5	Chk1/2	5	0.38900489559971
YM155	Embelin	survivin/BIRC5	XIAP	5	0.38900489559971
YM155	nilutamide	survivin/BIRC5	androgen receptor	5	0.38900489559971
YM155	SNS-032	survivin/BIRC5	CDK2/7/9	5	0.38900489559971
YM155	SrcI1	survivin/BIRC5	Src	5	0.38900489559971
YM155	ZM336372	survivin/BIRC5	Raf (c-Raf)	5	0.38900489559971
ABT263	AZD7762	Bcl-2, Bcl-x, Bcl-xl	Chk1/2	4	-0.221936773318274
ABT263	cisplatin	Bcl-2, Bcl-x, Bcl-xl	alkylating agent (platinum)	4	-0.221936773318274
ABT263	Crizotinib/PF2341066	Bcl-2, Bcl-x, Bcl-xl	Multi (c-kit, ALK, MET)	4	-0.221936773318274
ABT263	Dorsomorphin	Bcl-2, Bcl-x, Bcl-xl	AMPK/BMP antagonist	4	-0.221936773318274
ABT263	erlotinib	Bcl-2, Bcl-x, Bcl-xl	EGFR	4	-0.221936773318274
ABT263	GW9662	Bcl-2, Bcl-x, Bcl-xl	PPARg	4	-0.221936773318274
ABT263	PF562271	Bcl-2, Bcl-x, Bcl-xl	FAK1/2	4	-0.221936773318274
ABT263	Tamatinib/R406	Bcl-2, Bcl-x, Bcl-xl	Syk	4	-0.221936773318274
ABT263	U73122	Bcl-2, Bcl-x, Bcl-xl	PLC	4	-0.221936773318274
ABT263	VX702	Bcl-2, Bcl-x, Bcl-xl	p38	4	-0.221936773318274
AZD7762	Wnti	Chk1/2	bCatenin	4	-0.358408463530121
Bexarotene	Midostaurin/PKC412	RXR	Multi (FLT3, KIT, etc., broad spectrum)	4	0.650549029040566
Bexarotene	T0901317	RXR	LXR	4	0.827393370826721
Bexarotene	YM155	RXR	survivin/BIRC5	4	0.116955720245665
BI78D3	Bortezomib	JNK	proteasome	4	-0.746574737528078
bivanib/BI2536	Embelin	Plk1	XIAP	4	0.143359705390451
bivanib/BI2536	GW441756	Plk1	TrkA	4	0.143359705390451
bivanib/BI2536	Midostaurin/PKC412	Plk1	Multi (FLT3, KIT, etc., broad spectrum)	4	0.143359705390451
bivanib/BI2536	SNS-032	Plk1	CDK2/7/9	4	0.143359705390451
Bortezomib	GW2580	proteasome	CSF1R/fms	4	-0.746574737528078
Bortezomib	NVP-TAE684	proteasome	ALK	4	-0.746574737528078
Bortezomib	SU6656	proteasome	Lyn/Src/Fyn/Yes	4	-0.746574737528078
Bortezomib	Tanespimycin/17-AAG	proteasome	HSP90	4	-0.746574737528078
Bortezomib	tipifarnib	proteasome	FTI	4	-0.746574737528078
CHIR265	FH535	Raf, VEGFR	bCatenin	4	0.522138086700451
CHIR265	GW0742	Raf, VEGFR	PPARd, agonist	4	0.522138086700451
CHIR265	nilutamide	Raf, VEGFR	androgen receptor	4	0.522138086700451
CHIR265	SNS314	Raf, VEGFR	Aurora (pan)	4	0.522138086700451
cisplatin	IPA3	alkylating agent (platinum)	PAK	4	0.412155061684064
cisplatin	XAV939	alkylating agent (platinum)	tankyrase 1/2	4	0.412155061684064
cisplatin	XL147	alkylating agent (platinum)	PI3K	4	0.412155061684064
CX4945	SU6656	CK2a	Lyn/Src/Fyn/Yes	4	1.17555309599785
CX4945	U73122	CK2a	PLC	4	0.881224589169399
CX4945	ZM336372	CK2a	Raf (c-Raf)	4	0.886792294794166
Darinaparsin	bivanib/BI2536	arsenic	Plk1	4	0.143359705390451
Darinaparsin	Wnti	arsenic	bCatenin	4	-0.358408463530121
dasatanib	BMS536924	Multi (BCR-Abl, EAR, PDGFR, c-kit)	Multi (IGFR1R, InR, FAK)	4	0.946356347195516
dasatanib	CP690550	Multi (BCR-Abl, EAR, PDGFR, c-kit)	JAK3	4	1.18245407577015
dasatanib	Embelin	Multi (BCR-Abl, EAR, PDGFR, c-kit)	XIAP	4	0.748553672351019
dasatanib	JNK5a	Multi (BCR-Abl, EAR, PDGFR, c-kit)	JNK	4	1.13059682219247
dasatanib	STA4783	Multi (BCR-Abl, EAR, PDGFR, c-kit)	HSP70 inducer	4	-0.16990172369014
dasatanib	YM155	Multi (BCR-Abl, EAR, PDGFR, c-kit)	survivin/BIRC5	4	0.116955720245665
Docetaxel	BID1870	microtubule agent (taxane)	RSK (RSK1/2/3/5/, PLK1, ARKB)	4	0.27786608472847
Docetaxel	BMS536924	microtubule agent (taxane)	Multi (IGFR1R, InR, FAK)	4	0.27786608472847
Docetaxel	dasatanib	microtubule agent (taxane)	Multi (BCR-Abl, EAR, PDGFR, c-kit)	4	0.27786608472847
Docetaxel	fludarabine	microtubule agent (taxane)	Antimetabolite (purine)	4	0.27786608472847
Docetaxel	LSN415169	microtubule agent (taxane)	gamma secretase	4	0.27786608472847
Docetaxel	SNS-032	microtubule agent (taxane)	CDK2/7/9	4	0.27786608472847
Docetaxel	sorafenib	microtubule agent (taxane)	Multi (Braf, VEGFR, RET, Flt3, ckit, Craf)	4	0.27786608472847
Docetaxel	stibogluconate	microtubule agent (taxane)	SHP1/2/PTP1B	4	0.27786608472847
Docetaxel	TCS401	microtubule agent (taxane)	PTP-1B	4	0.27786608472847
Docetaxel	temozolomide	microtubule agent (taxane)	alkylating agent (tetrazine)	4	0.27786608472847
Docetaxel	U73122	microtubule agent (taxane)	PLC	4	0.27786608472847
Docetaxel	Veliparib/ABT888	microtubule agent (taxane)	PARP	4	0.27786608472847
Dovitinib/CHIR-258	PF04217903	Multi (c-Kit, FGFR, FLT3, FMS, PDGFR, VEGFR)	MET	4	0.946507677577972
Dovitinib/CHIR-258	sorafenib	Multi (c-Kit, FGFR, FLT3, FMS, PDGFR, VEGFR)	Multi (Braf, VEGFR, RET, Flt3, ckit, Craf)	4	0.738495200674668
ENMD2076	fludarabine	Aurora A, FLT3, c-KIT, FGFR1/3	Antimetabolite (purine)	4	0.418031270697384
Enzastaurin	KU55933	PKCbeta	ATM	4	0.783480857250793
Enzastaurin	Tamatinib/R406	PKCbeta	Syk	4	0.599893991528338
Enzastaurin	vasastrol	PKCbeta	KSP (Eg5, kinesin-5)	4	0.878867225288924
erlotinib	bivanib/BI2536	EGFR	Plk1	4	0.143359705390451
everolimus	CHIR265	mTor	Raf, VEGFR	4	0.522138086700451
fingolimod	Embelin	Sphingosine-1-phosphate receptor agonist	XIAP	4	-0.98158290901618
FK866	AZD7762	NAMPRT	Chk1/2	4	0.3633038383815
FK866	ENMD2076	NAMPRT	Aurora A, FLT3, c-KIT, FGFR1/3	4	0.3633038383815
FK866	Enzastaurin	NAMPRT	PKCbeta	4	0.3633038383815
FK866	nilotinib	NAMPRT	Multi (BCR-Abl, PDGFR, c-kit)	4	0.3633038383815
FK866	SrcI1	NAMPRT	Src	4	0.3633038383815
FK866	U73122	NAMPRT	PLC	4	0.3633038383815
FK866	XL147	NAMPRT	PI3K	4	0.3633038383815
fludarabine	Darinaparsin	Antimetabolite (purine)	arsenic	4	0.418031270697384
fludarabine	Embelin	Antimetabolite (purine)	XIAP	4	0.418031270697384
fludarabine	L779450	Antimetabolite (purine)	Raf	4	0.418031270697384
fludarabine	NVP-TAE684	Antimetabolite (purine)	ALK	4	0.418031270697384
fludarabine	PD173074	Antimetabolite (purine)	FGFR1/3	4	0.418031270697384
fludarabine	PF04217903	Antimetabolite (purine)	MET	4	0.418031270697384
fludarabine	SNS-032	Antimetabolite (purine)	CDK2/7/9	4	0.418031270697384
fludarabine	U73122	Antimetabolite (purine)	PLC	4	0.418031270697384
fludarabine	ZM336372	Antimetabolite (purine)	Raf (c-Raf)	4	0.418031270697384
gemcitabine	CP690550	Antimetabolite (pyrimidine)	JAK3	4	1.01940259795711
gemcitabine	YM155	Antimetabolite (pyrimidine)	survivin/BIRC5	4	0.116955720245665
GW441756	Embelin	TrkA	XIAP	4	0.748553672351019
GW9662	Dorsomorphin	PPARg	AMPK/BMP antagonist	4	0.742943697067326
IMD0354	PIM-1 4a	IKK	PIM	4	0.552361274501857
IMD0354	sorafenib	IKK	Multi (Braf, VEGFR, RET, Flt3, ckit, Craf)	4	0.738495200674668
IMD0354	STA4783	IKK	HSP70 inducer	4	-0.16990172369014
Indole-3-carbinol	U73122	Aryl Hydrocarbon Receptor (AhR) Agonists/Indoleamine 2,3-dioxygenase Inhibitors	PLC	4	0.881224589169399
lapatinib	bivanib/BI2536	EGFR, HER2, ErbB4	Plk1	4	0.143359705390451
lapatinib	Dorsomorphin	EGFR, HER2, ErbB4	AMPK/BMP antagonist	4	0.343232516694477
lapatinib	FH535	EGFR, HER2, ErbB4	bCatenin	4	0.343232516694477
lapatinib	Midostaurin/PKC412	EGFR, HER2, ErbB4	Multi (FLT3, KIT, etc., broad spectrum)	4	0.343232516694477
lapatinib	T0901317	EGFR, HER2, ErbB4	LXR	4	0.343232516694477
lapatinib	Tanespimycin/17-AAG	EGFR, HER2, ErbB4	HSP90	4	0.343232516694477
lenalidomide	C75	TNFa	Fatty Acid Synthase	4	0.835832751674269
LFM-A13	C75	BTK, Plk	Fatty Acid Synthase	4	0.835832751674269
Midostaurin/PKC412	OSU03012	Multi (FLT3, KIT, etc., broad spectrum)	PDK1	4	0.185830978538879
Midostaurin/PKC412	SU6656	Multi (FLT3, KIT, etc., broad spectrum)	Lyn/Src/Fyn/Yes	4	0.650549029040566
Midostaurin/PKC412	XAV939	Multi (FLT3, KIT, etc., broad spectrum)	tankyrase 1/2	4	0.650549029040566
MK2206	Bortezomib	Akt	proteasome	4	-0.746574737528078
nilotinib	fludarabine	Multi (BCR-Abl, PDGFR, c-kit)	Antimetabolite (purine)	4	0.418031270697384
nilotinib	OSU03012	Multi (BCR-Abl, PDGFR, c-kit)	PDK1	4	0.185830978538879
nilotinib	RKI983	Multi (BCR-Abl, PDGFR, c-kit)	ROCK	4	0.614672526580821
Nutlin-3	YM155	MDM2/p53	survivin/BIRC5	4	0.116955720245665
OSU03012	A769662	PDK1	AMPK agonist	4	0.185830978538879
OSU03012	cediranib/AZD2171	PDK1	VEGFR (pan)	4	0.185830978538879
OSU03012	GSK0660	PDK1	PPARd, ant	4	0.185830978538879
OSU03012	L779450	PDK1	Raf	4	0.185830978538879
OSU03012	STA4783	PDK1	HSP70 inducer	4	-0.16990172369014
palbociclib/PD332991	Embelin	CDK4/6	XIAP	4	0.748553672351019
palbociclib/PD332991	STA4783	CDK4/6	HSP70 inducer	4	-0.16990172369014
Perifosine	IPA3	Akt/PI3K	PAK	4	0.625006778950843
PF562271	dasatanib	FAK1/2	Multi (BCR-Abl, EAR, PDGFR, c-kit)	4	1.18245407577015
PF562271	FH535	FAK1/2	bCatenin	4	0.836946368278082
PLX4720	Tamatinib/R406	Raf (BRafV600E)	Syk	4	0.599893991528338
QS11	BID1870	ARFGAP	RSK (RSK1/2/3/5/, PLK1, ARKB)	4	0.794791620141064
QS11	C75	ARFGAP	Fatty Acid Synthase	4	0.835832751674269
RKI983	Embelin	ROCK	XIAP	4	0.614672526580821
RKI983	GW441756	ROCK	TrkA	4	0.614672526580821
RKI983	OSI906	ROCK	IGF1R	4	0.614672526580821
RKI983	PLX4720	ROCK	Raf (BRafV600E)	4	0.614672526580821
RKI983	Tie2i	ROCK	TIE_2	4	0.614672526580821
RKI983	U73122	ROCK	PLC	4	0.614672526580821
RKI983	YM155	ROCK	survivin/BIRC5	4	0.116955720245665
ruxolitinib	PIM-1 4a	JAK1/2, Tyk2	PIM	4	0.552361274501857
ruxolitinib	STA4783	JAK1/2, Tyk2	HSP70 inducer	4	-0.16990172369014
selumetinib/AZD6244	BMS536924	MEK	Multi (IGFR1R, InR, FAK)	4	0.946356347195516
selumetinib/AZD6244	Crizotinib/PF2341066	MEK	Multi (c-kit, ALK, MET)	4	1.08413532874317
selumetinib/AZD6244	ENMD2076	MEK	Aurora A, FLT3, c-KIT, FGFR1/3	4	1.08413532874317
selumetinib/AZD6244	fludarabine	MEK	Antimetabolite (purine)	4	0.418031270697384
SNS314	GSK0660	Aurora (pan)	PPARd, ant	4	1.18771886622891
SNS314	JZL184	Aurora (pan)	MAGL	4	0.63231937785646
SNS314	Tie2i	Aurora (pan)	TIE_2	4	1.0251599104821
sorafenib	Bexarotene	Multi (Braf, VEGFR, RET, Flt3, ckit, Craf)	RXR	4	0.738495200674668
sorafenib	Embelin	Multi (Braf, VEGFR, RET, Flt3, ckit, Craf)	XIAP	4	0.738495200674668
sorafenib	GW0742	Multi (Braf, VEGFR, RET, Flt3, ckit, Craf)	PPARd, agonist	4	0.738495200674668
sorafenib	JZL184	Multi (Braf, VEGFR, RET, Flt3, ckit, Craf)	MAGL	4	0.63231937785646
sorafenib	SNS314	Multi (Braf, VEGFR, RET, Flt3, ckit, Craf)	Aurora (pan)	4	0.738495200674668
SrcI1	JZL184	Src	MAGL	4	0.63231937785646
SrcI1	QS11	Src	ARFGAP	4	0.635888012467835
STA4783	Embelin	HSP70 inducer	XIAP	4	-0.16990172369014
STA4783	PIM-1 4a	HSP70 inducer	PIM	4	-0.16990172369014
stibogluconate	bivanib/BI2536	SHP1/2/PTP1B	Plk1	4	0.143359705390451
stibogluconate	gemcitabine	SHP1/2/PTP1B	Antimetabolite (pyrimidine)	4	1.01940259795711
stibogluconate	OSU03012	SHP1/2/PTP1B	PDK1	4	0.185830978538879
stibogluconate	sorafenib	SHP1/2/PTP1B	Multi (Braf, VEGFR, RET, Flt3, ckit, Craf)	4	0.738495200674668
SU6656	JZL184	Lyn/Src/Fyn/Yes	MAGL	4	0.63231937785646
sunitinib	AZD7762	Multi (CSF-1R, Flt3, Kit, PDGFR, RET, VEGFR)	Chk1/2	4	0.634241486585094
sunitinib	cediranib/AZD2171	Multi (CSF-1R, Flt3, Kit, PDGFR, RET, VEGFR)	VEGFR (pan)	4	0.971375457718722
sunitinib	SrcI1	Multi (CSF-1R, Flt3, Kit, PDGFR, RET, VEGFR)	Src	4	0.635888012467835
sunitinib	STA4783	Multi (CSF-1R, Flt3, Kit, PDGFR, RET, VEGFR)	HSP70 inducer	4	-0.16990172369014
sunitinib	ZM336372	Multi (CSF-1R, Flt3, Kit, PDGFR, RET, VEGFR)	Raf (c-Raf)	4	0.886792294794166
T0901317	QS11	LXR	ARFGAP	4	0.947861170757684
T0901317	SrcI1	LXR	Src	4	0.635888012467835
Tamatinib/R406	JNK5a	Syk	JNK	4	0.599893991528338
Tanespimycin/17-AAG	AZD7762	HSP90	Chk1/2	4	0.634241486585094
Tanespimycin/17-AAG	cediranib/AZD2171	HSP90	VEGFR (pan)	4	1.10589133554096
Tanespimycin/17-AAG	Embelin	HSP90	XIAP	4	0.748553672351019
Tanespimycin/17-AAG	erlotinib	HSP90	EGFR	4	1.03788853074512
Tanespimycin/17-AAG	GSK650394	HSP90	SGK	4	1.10589133554096
Tanespimycin/17-AAG	STA4783	HSP90	HSP70 inducer	4	-0.16990172369014
Tanespimycin/17-AAG	vatalanib/PTK787	HSP90	VEFGR (1-4), c-kit, PDGFb	4	0.523100539856036
temozolomide	MK1775	alkylating agent (tetrazine)	Wee-1	4	0.866319782870908
Tideglusib/TZDZ-8	Bortezomib	GSK3	proteasome	4	-0.746574737528078
Tozasertib/VX680	ABT263	Multi (AuroraABC, Abl, AblT351I, Flt-3)	Bcl-2, Bcl-x, Bcl-xl	4	-0.221936773318274
U73122	Wnti	PLC	bCatenin	4	-0.358408463530121
vasastrol	NVP-TAE684	KSP (Eg5, kinesin-5)	ALK	4	1.19875886442318
vatalanib/PTK787	dasatanib	VEFGR (1-4), c-kit, PDGFb	Multi (BCR-Abl, EAR, PDGFR, c-kit)	4	0.523100539856036
vatalanib/PTK787	Midostaurin/PKC412	VEFGR (1-4), c-kit, PDGFb	Multi (FLT3, KIT, etc., broad spectrum)	4	0.523100539856036
Veliparib/ABT888	EX527	PARP	SIRT1	4	1.41302160110867
vincristine	AS252424	microtubule agent (vinca alkyloid)	PI3K (gamma)	4	-0.128997095338621
vincristine	AZD7762	microtubule agent (vinca alkyloid)	Chk1/2	4	-0.128997095338621
vincristine	bivanib/BI2536	microtubule agent (vinca alkyloid)	Plk1	4	-0.128997095338621
vincristine	Dovitinib/CHIR-258	microtubule agent (vinca alkyloid)	Multi (c-Kit, FGFR, FLT3, FMS, PDGFR, VEGFR)	4	-0.128997095338621
vincristine	GSK650394	microtubule agent (vinca alkyloid)	SGK	4	-0.128997095338621
vincristine	HIF-1i	microtubule agent (vinca alkyloid)	HIFa	4	-0.128997095338621
vincristine	nilutamide	microtubule agent (vinca alkyloid)	androgen receptor	4	-0.128997095338621
vincristine	STA4783	microtubule agent (vinca alkyloid)	HSP70 inducer	4	-0.16990172369014
vincristine	ZM336372	microtubule agent (vinca alkyloid)	Raf (c-Raf)	4	-0.128997095338621
VX702	GW9662	p38	PPARg	4	1.19522592576121
Wnti	FH535	bCatenin	bCatenin	4	-0.358408463530121
Wnti	vasastrol	bCatenin	KSP (Eg5, kinesin-5)	4	-0.358408463530121
XL147	Wnti	PI3K	bCatenin	4	-0.358408463530121
YM155	BID1870	survivin/BIRC5	RSK (RSK1/2/3/5/, PLK1, ARKB)	4	0.116955720245665
YM155	cediranib/AZD2171	survivin/BIRC5	VEGFR (pan)	4	0.116955720245665
YM155	GSK650394	survivin/BIRC5	SGK	4	0.116955720245665
YM155	IPA3	survivin/BIRC5	PAK	4	0.116955720245665
YM155	OSU03012	survivin/BIRC5	PDK1	4	0.116955720245665
YM155	SU6656	survivin/BIRC5	Lyn/Src/Fyn/Yes	4	0.116955720245665
ZM336372	OSU03012	Raf (c-Raf)	PDK1	4	0.185830978538879
ABT263	Bexarotene	Bcl-2, Bcl-x, Bcl-xl	RXR	3	-0.411914651278716
ABT263	BMS536924	Bcl-2, Bcl-x, Bcl-xl	Multi (IGFR1R, InR, FAK)	3	-0.411914651278716
ABT263	cediranib/AZD2171	Bcl-2, Bcl-x, Bcl-xl	VEGFR (pan)	3	-0.411914651278716
ABT263	GSK650394	Bcl-2, Bcl-x, Bcl-xl	SGK	3	-0.411914651278716
ABT263	HIF-1i	Bcl-2, Bcl-x, Bcl-xl	HIFa	3	-0.411914651278716
ABT263	JNK5a	Bcl-2, Bcl-x, Bcl-xl	JNK	3	-0.411914651278716
ABT263	KU0063794	Bcl-2, Bcl-x, Bcl-xl	mTOR kinase	3	-0.411914651278716
ABT263	MK1775	Bcl-2, Bcl-x, Bcl-xl	Wee-1	3	-0.411914651278716
ABT263	nilotinib	Bcl-2, Bcl-x, Bcl-xl	Multi (BCR-Abl, PDGFR, c-kit)	3	-0.411914651278716
ABT263	NVP-BEZ235	Bcl-2, Bcl-x, Bcl-xl	PI3K/TORC1/TORC2 dual specificity	3	-0.411914651278716
ABT263	PD173074	Bcl-2, Bcl-x, Bcl-xl	FGFR1/3	3	-0.411914651278716
ABT263	PLX4720	Bcl-2, Bcl-x, Bcl-xl	Raf (BRafV600E)	3	-0.411914651278716
ABT263	selumetinib/AZD6244	Bcl-2, Bcl-x, Bcl-xl	MEK	3	-0.411914651278716
ABT263	sorafenib	Bcl-2, Bcl-x, Bcl-xl	Multi (Braf, VEGFR, RET, Flt3, ckit, Craf)	3	-0.411914651278716
ABT263	stibogluconate	Bcl-2, Bcl-x, Bcl-xl	SHP1/2/PTP1B	3	-0.411914651278716
ABT263	Tanespimycin/17-AAG	Bcl-2, Bcl-x, Bcl-xl	HSP90	3	-0.411914651278716
ABT263	TCS401	Bcl-2, Bcl-x, Bcl-xl	PTP-1B	3	-0.411914651278716
ABT263	temozolomide	Bcl-2, Bcl-x, Bcl-xl	alkylating agent (tetrazine)	3	-0.411914651278716
ABT263	Tie2i	Bcl-2, Bcl-x, Bcl-xl	TIE_2	3	-0.411914651278716
AZD7762	LSN415169	Chk1/2	gamma secretase	3	0.344225080326098
Bexarotene	decitabine	RXR	methyl transferase inhibitor	3	0.450665325386469
Bexarotene	GSK650394	RXR	SGK	3	0.450665325386469
Bexarotene	IPA3	RXR	PAK	3	0.450665325386469
Bexarotene	JZL184	RXR	MAGL	3	0.363834562655503
Bexarotene	nilutamide	RXR	androgen receptor	3	0.450665325386469
Bexarotene	NVP-TAE684	RXR	ALK	3	0.450665325386469
Bexarotene	PIM-1 4a	RXR	PIM	3	0.323281211045661
Bexarotene	SNS-032	RXR	CDK2/7/9	3	0.449576874753016
Bexarotene	SrcI1	RXR	Src	3	0.303985488887063
Bexarotene	Tanespimycin/17-AAG	RXR	HSP90	3	0.450665325386469
bivanib/BI2536	HIF-1i	Plk1	HIFa	3	-0.135540085096426
bivanib/BI2536	LFM-A13	Plk1	BTK, Plk	3	-0.135540085096426
bivanib/BI2536	OSU03012	Plk1	PDK1	3	-0.135540085096426
bivanib/BI2536	PF04217903	Plk1	MET	3	-0.135540085096426
bivanib/BI2536	STA4783	Plk1	HSP70 inducer	3	-0.453956167984593
bivanib/BI2536	SU6656	Plk1	Lyn/Src/Fyn/Yes	3	-0.135540085096426
bivanib/BI2536	U73122	Plk1	PLC	3	-0.135540085096426
Bortezomib	AZD7762	proteasome	Chk1/2	3	-0.94779261388955
Bortezomib	fludarabine	proteasome	Antimetabolite (purine)	3	-0.94779261388955
Bortezomib	GSK650394	proteasome	SGK	3	-0.94779261388955
Bortezomib	LFM-A13	proteasome	BTK, Plk	3	-0.94779261388955
Bortezomib	STA4783	proteasome	HSP70 inducer	3	-0.94779261388955
cediranib/AZD2171	HIF-1i	VEGFR (pan)	HIFa	3	0.408031207007435
cediranib/AZD2171	SrcI1	VEGFR (pan)	Src	3	0.303985488887063
cediranib/AZD2171	Wnti	VEGFR (pan)	bCatenin	3	-0.533521274478628
CHIR265	AZD7762	Raf, VEGFR	Chk1/2	3	0.18353944865834
CHIR265	Embelin	Raf, VEGFR	XIAP	3	0.18353944865834
CHIR265	KU0063794	Raf, VEGFR	mTOR kinase	3	0.18353944865834
CHIR265	L779450	Raf, VEGFR	Raf	3	0.18353944865834
CHIR265	T0901317	Raf, VEGFR	LXR	3	0.18353944865834
CHIR265	Tie2i	Raf, VEGFR	TIE_2	3	0.18353944865834
CHIR265	vorinostat/SAHA	Raf, VEGFR	HDAC	3	0.18353944865834
CHIR265	Wnti	Raf, VEGFR	bCatenin	3	-0.533521274478628
cisplatin	Bexarotene	alkylating agent (platinum)	RXR	3	0.206077530842032
cisplatin	CX4945	alkylating agent (platinum)	CK2a	3	0.206077530842032
CP690550	cediranib/AZD2171	JAK3	VEGFR (pan)	3	0.916140393773041
Crizotinib/PF2341066	STA4783	Multi (c-kit, ALK, MET)	HSP70 inducer	3	-0.453956167984593
Crizotinib/PF2341066	Wnti	Multi (c-kit, ALK, MET)	bCatenin	3	-0.533521274478628
Crizotinib/PF2341066	YM155	Multi (c-kit, ALK, MET)	survivin/BIRC5	3	-0.155093455108381
CX4945	Midostaurin/PKC412	CK2a	Multi (FLT3, KIT, etc., broad spectrum)	3	0.28988195076419
CX4945	Tie2i	CK2a	TIE_2	3	0.626279508949064
CX4945	vorinostat/SAHA	CK2a	HDAC	3	0.903322932329453
CX4945	XAV939	CK2a	tankyrase 1/2	3	0.903322932329453
Darinaparsin	OSU03012	arsenic	PDK1	3	-0.0690910048413781
dasatanib	cediranib/AZD2171	Multi (BCR-Abl, EAR, PDGFR, c-kit)	VEGFR (pan)	3	0.680380321375682
dasatanib	SNS-032	Multi (BCR-Abl, EAR, PDGFR, c-kit)	CDK2/7/9	3	0.449576874753016
dasatanib	SU6656	Multi (BCR-Abl, EAR, PDGFR, c-kit)	Lyn/Src/Fyn/Yes	3	0.680380321375682
dasatanib	Tamatinib/R406	Multi (BCR-Abl, EAR, PDGFR, c-kit)	Syk	3	0.269024625066832
dasatanib	XAV939	Multi (BCR-Abl, EAR, PDGFR, c-kit)	tankyrase 1/2	3	0.680380321375682
decitabine	FH535	methyl transferase inhibitor	bCatenin	3	0.43355329888279
decitabine	Tamatinib/R406	methyl transferase inhibitor	Syk	3	0.269024625066832
decitabine	Tanespimycin/17-AAG	methyl transferase inhibitor	HSP90	3	0.542413369336757
decitabine	YM155	methyl transferase inhibitor	survivin/BIRC5	3	-0.155093455108381
Docetaxel	Bexarotene	microtubule agent (taxane)	RXR	3	-0.0678510206895102
Docetaxel	everolimus	microtubule agent (taxane)	mTor	3	-0.0678510206895102
Docetaxel	GSK0660	microtubule agent (taxane)	PPARd, ant	3	-0.0678510206895102
Docetaxel	GW0742	microtubule agent (taxane)	PPARd, agonist	3	-0.0678510206895102
Docetaxel	GW9662	microtubule agent (taxane)	PPARg	3	-0.0678510206895102
Docetaxel	HIF-1i	microtubule agent (taxane)	HIFa	3	-0.0678510206895102
Docetaxel	Indole-3-carbinol	microtubule agent (taxane)	Aryl Hydrocarbon Receptor (AhR) Agonists/Indoleamine 2,3-dioxygenase Inhibitors	3	-0.0678510206895102
Docetaxel	IPA3	microtubule agent (taxane)	PAK	3	-0.0678510206895102
Docetaxel	KU0063794	microtubule agent (taxane)	mTOR kinase	3	-0.0678510206895102
Docetaxel	L779450	microtubule agent (taxane)	Raf	3	-0.0678510206895102
Docetaxel	MK2206	microtubule agent (taxane)	Akt	3	-0.0678510206895102
Docetaxel	PF562271	microtubule agent (taxane)	FAK1/2	3	-0.0678510206895102
Docetaxel	STA4783	microtubule agent (taxane)	HSP70 inducer	3	-0.453956167984593
Docetaxel	SU6656	microtubule agent (taxane)	Lyn/Src/Fyn/Yes	3	-0.0678510206895102
Docetaxel	T0901317	microtubule agent (taxane)	LXR	3	-0.0678510206895102
Docetaxel	Tie2i	microtubule agent (taxane)	TIE_2	3	-0.0678510206895102
Dorsomorphin	PIM-1 4a	AMPK/BMP antagonist	PIM	3	0.323281211045661
Dovitinib/CHIR-258	cediranib/AZD2171	Multi (c-Kit, FGFR, FLT3, FMS, PDGFR, VEGFR)	VEGFR (pan)	3	0.553963795791759
Dovitinib/CHIR-258	L779450	Multi (c-Kit, FGFR, FLT3, FMS, PDGFR, VEGFR)	Raf	3	0.553963795791759
Dovitinib/CHIR-258	stibogluconate	Multi (c-Kit, FGFR, FLT3, FMS, PDGFR, VEGFR)	SHP1/2/PTP1B	3	0.553963795791759
Dovitinib/CHIR-258	vatalanib/PTK787	Multi (c-Kit, FGFR, FLT3, FMS, PDGFR, VEGFR)	VEFGR (1-4), c-kit, PDGFb	3	0.269834667618046
Dovitinib/CHIR-258	Veliparib/ABT888	Multi (c-Kit, FGFR, FLT3, FMS, PDGFR, VEGFR)	PARP	3	0.553963795791759
Embelin	LSN415169	XIAP	gamma secretase	3	0.395711192432256
ENMD2076	Bortezomib	Aurora A, FLT3, c-KIT, FGFR1/3	proteasome	3	-0.94779261388955
ENMD2076	L779450	Aurora A, FLT3, c-KIT, FGFR1/3	Raf	3	0.802035842594687
Enzastaurin	dasatanib	PKCbeta	Multi (BCR-Abl, EAR, PDGFR, c-kit)	3	0.48866476426853
Enzastaurin	Docetaxel	PKCbeta	microtubule agent (taxane)	3	-0.0678510206895102
Enzastaurin	Embelin	PKCbeta	XIAP	3	0.395711192432256
Enzastaurin	GW0742	PKCbeta	PPARd, agonist	3	0.48866476426853
Enzastaurin	GW9662	PKCbeta	PPARg	3	0.48866476426853
Enzastaurin	lapatinib	PKCbeta	EGFR, HER2, ErbB4	3	0.100014773076536
Enzastaurin	OSU03012	PKCbeta	PDK1	3	-0.0690910048413781
Enzastaurin	SrcI1	PKCbeta	Src	3	0.303985488887063
Enzastaurin	STA4783	PKCbeta	HSP70 inducer	3	-0.453956167984593
Enzastaurin	vatalanib/PTK787	PKCbeta	VEFGR (1-4), c-kit, PDGFb	3	0.269834667618046
Enzastaurin	vorinostat/SAHA	PKCbeta	HDAC	3	0.48866476426853
Enzastaurin	Wnti	PKCbeta	bCatenin	3	-0.533521274478628
erlotinib	BMS536924	EGFR	Multi (IGFR1R, InR, FAK)	3	0.575440123203134
etoposide	ABT263	topoisomerase inhibitors (Type II, podophyllotoxin)	Bcl-2, Bcl-x, Bcl-xl	3	-0.411914651278716
etoposide	Docetaxel	topoisomerase inhibitors (Type II, podophyllotoxin)	microtubule agent (taxane)	3	-0.0678510206895102
etoposide	FK866	topoisomerase inhibitors (Type II, podophyllotoxin)	NAMPRT	3	0.0547839121368928
etoposide	fludarabine	topoisomerase inhibitors (Type II, podophyllotoxin)	Antimetabolite (purine)	3	0.0256685867972077
etoposide	RKI983	topoisomerase inhibitors (Type II, podophyllotoxin)	ROCK	3	0.275652112435729
etoposide	STA4783	topoisomerase inhibitors (Type II, podophyllotoxin)	HSP70 inducer	3	-0.453956167984593
etoposide	YM155	topoisomerase inhibitors (Type II, podophyllotoxin)	survivin/BIRC5	3	-0.155093455108381
everolimus	PLX4720	mTor	Raf (BRafV600E)	3	0.620781802468425
everolimus	STA4783	mTor	HSP70 inducer	3	-0.453956167984593
everolimus	Veliparib/ABT888	mTor	PARP	3	0.620781802468425
EX527	pioglitazone	SIRT1	PPARg, agonist	3	0.561229813247121
EX527	SNS314	SIRT1	Aurora (pan)	3	0.943604744813085
fingolimod	bivanib/BI2536	Sphingosine-1-phosphate receptor agonist	Plk1	3	-1.136265340923
fingolimod	Bortezomib	Sphingosine-1-phosphate receptor agonist	proteasome	3	-1.136265340923
fingolimod	C75	Sphingosine-1-phosphate receptor agonist	Fatty Acid Synthase	3	-1.136265340923
fingolimod	CHIR265	Sphingosine-1-phosphate receptor agonist	Raf, VEGFR	3	-1.136265340923
fingolimod	Dorsomorphin	Sphingosine-1-phosphate receptor agonist	AMPK/BMP antagonist	3	-1.136265340923
fingolimod	EX527	Sphingosine-1-phosphate receptor agonist	SIRT1	3	-1.136265340923
fingolimod	GW2580	Sphingosine-1-phosphate receptor agonist	CSF1R/fms	3	-1.136265340923
fingolimod	lenalidomide	Sphingosine-1-phosphate receptor agonist	TNFa	3	-1.136265340923
fingolimod	LSN415169	Sphingosine-1-phosphate receptor agonist	gamma secretase	3	-1.136265340923
fingolimod	NVP-TAE684	Sphingosine-1-phosphate receptor agonist	ALK	3	-1.136265340923
fingolimod	stibogluconate	Sphingosine-1-phosphate receptor agonist	SHP1/2/PTP1B	3	-1.136265340923
FK866	A769662	NAMPRT	AMPK agonist	3	0.0547839121368928
FK866	C75	NAMPRT	Fatty Acid Synthase	3	0.0547839121368928
FK866	CP690550	NAMPRT	JAK3	3	0.0547839121368928
FK866	CX4945	NAMPRT	CK2a	3	0.0547839121368928
FK866	Dovitinib/CHIR-258	NAMPRT	Multi (c-Kit, FGFR, FLT3, FMS, PDGFR, VEGFR)	3	0.0547839121368928
FK866	gemcitabine	NAMPRT	Antimetabolite (pyrimidine)	3	0.0547839121368928
FK866	Indole-3-carbinol	NAMPRT	Aryl Hydrocarbon Receptor (AhR) Agonists/Indoleamine 2,3-dioxygenase Inhibitors	3	0.0547839121368928
FK866	lapatinib	NAMPRT	EGFR, HER2, ErbB4	3	0.0547839121368928
FK866	Lestaurtinib	NAMPRT	Multi (Flt2, TrkA, RET, JAK2)	3	0.0547839121368928
FK866	LFM-A13	NAMPRT	BTK, Plk	3	0.0547839121368928
FK866	pioglitazone	NAMPRT	PPARg, agonist	3	0.0547839121368928
FK866	PLX4720	NAMPRT	Raf (BRafV600E)	3	0.0547839121368928
FK866	QS11	NAMPRT	ARFGAP	3	0.0547839121368928
FK866	SNS-032	NAMPRT	CDK2/7/9	3	0.0547839121368928
FK866	sorafenib	NAMPRT	Multi (Braf, VEGFR, RET, Flt3, ckit, Craf)	3	0.0547839121368928
FK866	vatalanib/PTK787	NAMPRT	VEFGR (1-4), c-kit, PDGFb	3	0.0547839121368928
FK866	Vismodegib/GDC0449	NAMPRT	Hh	3	0.0547839121368928
FK866	VX702	NAMPRT	p38	3	0.0547839121368928
FK866	Wnti	NAMPRT	bCatenin	3	-0.533521274478628
fludarabine	AS252424	Antimetabolite (purine)	PI3K (gamma)	3	0.0256685867972077
fludarabine	C75	Antimetabolite (purine)	Fatty Acid Synthase	3	0.0256685867972077
fludarabine	CHIR265	Antimetabolite (purine)	Raf, VEGFR	3	0.0256685867972077
fludarabine	CP690550	Antimetabolite (purine)	JAK3	3	0.0256685867972077
fludarabine	LSN415169	Antimetabolite (purine)	gamma secretase	3	0.0256685867972077
fludarabine	OSU03012	Antimetabolite (purine)	PDK1	3	-0.0690910048413781
fludarabine	palbociclib/PD332991	Antimetabolite (purine)	CDK4/6	3	0.0256685867972077
fludarabine	Wnti	Antimetabolite (purine)	bCatenin	3	-0.533521274478628
fludarabine	XAV939	Antimetabolite (purine)	tankyrase 1/2	3	0.0256685867972077
fludarabine	XL147	Antimetabolite (purine)	PI3K	3	0.0256685867972077
gemcitabine	A769662	Antimetabolite (pyrimidine)	AMPK agonist	3	0.628448913435927
gemcitabine	EX527	Antimetabolite (pyrimidine)	SIRT1	3	0.628448913435927
gemcitabine	PF04217903	Antimetabolite (pyrimidine)	MET	3	0.628448913435927
gemcitabine	Tamatinib/R406	Antimetabolite (pyrimidine)	Syk	3	0.269024625066832
gemcitabine	Tanespimycin/17-AAG	Antimetabolite (pyrimidine)	HSP90	3	0.542413369336757
gemcitabine	vatalanib/PTK787	Antimetabolite (pyrimidine)	VEFGR (1-4), c-kit, PDGFb	3	0.269834667618046
GSK650394	STA4783	SGK	HSP70 inducer	3	-0.453956167984593
GW2580	BID1870	CSF1R/fms	RSK (RSK1/2/3/5/, PLK1, ARKB)	3	0.484416790377948
GW2580	FH535	CSF1R/fms	bCatenin	3	0.43355329888279
HIF-1i	Wnti	HIFa	bCatenin	3	-0.533521274478628
IMD0354	RKI983	IKK	ROCK	3	0.275652112435729
IMD0354	Tamatinib/R406	IKK	Syk	3	0.269024625066832
Indole-3-carbinol	bivanib/BI2536	Aryl Hydrocarbon Receptor (AhR) Agonists/Indoleamine 2,3-dioxygenase Inhibitors	Plk1	3	-0.135540085096426
Indole-3-carbinol	NVP-TAE684	Aryl Hydrocarbon Receptor (AhR) Agonists/Indoleamine 2,3-dioxygenase Inhibitors	ALK	3	0.720149914821388
IPA3	Midostaurin/PKC412	PAK	Multi (FLT3, KIT, etc., broad spectrum)	3	0.28988195076419
IPA3	SrcI1	PAK	Src	3	0.303985488887063
IPA3	U73122	PAK	PLC	3	0.4406122945847
JNK5a	LSN415169	JNK	gamma secretase	3	0.754901604880064
JNK5a	SrcI1	JNK	Src	3	0.303985488887063
JNK5a	Wnti	JNK	bCatenin	3	-0.533521274478628
L779450	FH535	Raf	bCatenin	3	0.43355329888279
lapatinib	C75	EGFR, HER2, ErbB4	Fatty Acid Synthase	3	0.100014773076536
lapatinib	CHIR265	EGFR, HER2, ErbB4	Raf, VEGFR	3	0.100014773076536
lapatinib	CX4945	EGFR, HER2, ErbB4	CK2a	3	0.100014773076536
lapatinib	KU55933	EGFR, HER2, ErbB4	ATM	3	0.100014773076536
lapatinib	Tamatinib/R406	EGFR, HER2, ErbB4	Syk	3	0.100014773076536
lapatinib	U73122	EGFR, HER2, ErbB4	PLC	3	0.100014773076536
lapatinib	ZM336372	EGFR, HER2, ErbB4	Raf (c-Raf)	3	0.100014773076536
lenalidomide	AZD7762	TNFa	Chk1/2	3	0.344225080326098
lenalidomide	SNS314	TNFa	Aurora (pan)	3	0.943604744813085
lenalidomide	Tamatinib/R406	TNFa	Syk	3	0.269024625066832
Lestaurtinib	Bortezomib	Multi (Flt2, TrkA, RET, JAK2)	proteasome	3	-0.94779261388955
Lestaurtinib	STA4783	Multi (Flt2, TrkA, RET, JAK2)	HSP70 inducer	3	-0.453956167984593
LFM-A13	FH535	BTK, Plk	bCatenin	3	0.43355329888279
Midostaurin/PKC412	JZL184	Multi (FLT3, KIT, etc., broad spectrum)	MAGL	3	0.28988195076419
Midostaurin/PKC412	PD173074	Multi (FLT3, KIT, etc., broad spectrum)	FGFR1/3	3	0.28988195076419
Midostaurin/PKC412	SrcI1	Multi (FLT3, KIT, etc., broad spectrum)	Src	3	0.28988195076419
MK1775	Embelin	Wee-1	XIAP	3	0.395711192432256
MK1775	JZL184	Wee-1	MAGL	3	0.363834562655503
MK1775	KU0063794	Wee-1	mTOR kinase	3	0.511161864222682
MK1775	Midostaurin/PKC412	Wee-1	Multi (FLT3, KIT, etc., broad spectrum)	3	0.28988195076419
MK2206	NVP-TAE684	Akt	ALK	3	0.720149914821388
MK2206	PLX4720	Akt	Raf (BRafV600E)	3	0.815801955794152
MK2206	STA4783	Akt	HSP70 inducer	3	-0.453956167984593
MK2206	Tamatinib/R406	Akt	Syk	3	0.269024625066832
nilotinib	bivanib/BI2536	Multi (BCR-Abl, PDGFR, c-kit)	Plk1	3	-0.135540085096426
nilotinib	Docetaxel	Multi (BCR-Abl, PDGFR, c-kit)	microtubule agent (taxane)	3	-0.0678510206895102
nilotinib	everolimus	Multi (BCR-Abl, PDGFR, c-kit)	mTor	3	0.620781802468425
nilotinib	PIM-1 4a	Multi (BCR-Abl, PDGFR, c-kit)	PIM	3	0.323281211045661
nilotinib	SrcI1	Multi (BCR-Abl, PDGFR, c-kit)	Src	3	0.303985488887063
nilotinib	STA4783	Multi (BCR-Abl, PDGFR, c-kit)	HSP70 inducer	3	-0.453956167984593
nilotinib	YM155	Multi (BCR-Abl, PDGFR, c-kit)	survivin/BIRC5	3	-0.155093455108381
nilutamide	STA4783	androgen receptor	HSP70 inducer	3	-0.453956167984593
Nutlin-3	C75	MDM2/p53	Fatty Acid Synthase	3	0.510617826477372
Nutlin-3	GW2580	MDM2/p53	CSF1R/fms	3	1.01762236274509
Nutlin-3	OSI906	MDM2/p53	IGF1R	3	0.782829366004231
Nutlin-3	Wnti	MDM2/p53	bCatenin	3	-0.533521274478628
NVP-BEZ235	nilutamide	PI3K/TORC1/TORC2 dual specificity	androgen receptor	3	0.868143145050513
NVP-BEZ235	Tamatinib/R406	PI3K/TORC1/TORC2 dual specificity	Syk	3	0.269024625066832
NVP-BEZ235	Tie2i	PI3K/TORC1/TORC2 dual specificity	TIE_2	3	0.626279508949064
NVP-BEZ235	Wnti	PI3K/TORC1/TORC2 dual specificity	bCatenin	3	-0.533521274478628
NVP-BEZ235	XAV939	PI3K/TORC1/TORC2 dual specificity	tankyrase 1/2	3	0.868143145050513
NVP-TAE684	BID1870	ALK	RSK (RSK1/2/3/5/, PLK1, ARKB)	3	0.484416790377948
OSI906	Bortezomib	IGF1R	proteasome	3	-0.94779261388955
OSI906	C75	IGF1R	Fatty Acid Synthase	3	0.510617826477372
OSI906	cediranib/AZD2171	IGF1R	VEGFR (pan)	3	0.782829366004231
OSI906	CX4945	IGF1R	CK2a	3	0.782829366004231
OSI906	OSU03012	IGF1R	PDK1	3	-0.0690910048413781
OSI906	PLX4720	IGF1R	Raf (BRafV600E)	3	0.782829366004231
OSI906	Tamatinib/R406	IGF1R	Syk	3	0.269024625066832
OSI906	YM155	IGF1R	survivin/BIRC5	3	-0.155093455108381
OSU03012	Embelin	PDK1	XIAP	3	-0.0690910048413781
OSU03012	FH535	PDK1	bCatenin	3	-0.0690910048413781
OSU03012	GW2580	PDK1	CSF1R/fms	3	-0.0690910048413781
OSU03012	JZL184	PDK1	MAGL	3	-0.0690910048413781
OSU03012	KU55933	PDK1	ATM	3	-0.0690910048413781
OSU03012	PD173074	PDK1	FGFR1/3	3	-0.0690910048413781
OSU03012	Wnti	PDK1	bCatenin	3	-0.533521274478628
OSU03012	XAV939	PDK1	tankyrase 1/2	3	-0.0690910048413781
palbociclib/PD332991	GW9662	CDK4/6	PPARg	3	0.760228735093014
palbociclib/PD332991	YM155	CDK4/6	survivin/BIRC5	3	-0.155093455108381
Pazopanib	Dovitinib/CHIR-258	Multi (VEGFR2, FLT1, FLT4)	Multi (c-Kit, FGFR, FLT3, FMS, PDGFR, VEGFR)	3	0.553963795791759
Pazopanib	FH535	Multi (VEGFR2, FLT1, FLT4)	bCatenin	3	0.43355329888279
Pazopanib	OSU03012	Multi (VEGFR2, FLT1, FLT4)	PDK1	3	-0.0690910048413781
Pazopanib	sorafenib	Multi (VEGFR2, FLT1, FLT4)	Multi (Braf, VEGFR, RET, Flt3, ckit, Craf)	3	0.399357919678146
Pazopanib	Tie2i	Multi (VEGFR2, FLT1, FLT4)	TIE_2	3	0.626279508949064
Pazopanib	YM155	Multi (VEGFR2, FLT1, FLT4)	survivin/BIRC5	3	-0.155093455108381
Perifosine	BMS536924	Akt/PI3K	Multi (IGFR1R, InR, FAK)	3	0.327781332960886
Perifosine	C75	Akt/PI3K	Fatty Acid Synthase	3	0.327781332960886
Perifosine	CHIR265	Akt/PI3K	Raf, VEGFR	3	0.18353944865834
Perifosine	Enzastaurin	Akt/PI3K	PKCbeta	3	0.327781332960886
PF562271	CX4945	FAK1/2	CK2a	3	0.903322932329453
PF562271	QS11	FAK1/2	ARFGAP	3	0.514437473018059
PF562271	sorafenib	FAK1/2	Multi (Braf, VEGFR, RET, Flt3, ckit, Craf)	3	0.399357919678146
PF562271	YM155	FAK1/2	survivin/BIRC5	3	-0.155093455108381
PLX4720	A769662	Raf (BRafV600E)	AMPK agonist	3	0.828788943755608
PLX4720	fludarabine	Raf (BRafV600E)	Antimetabolite (purine)	3	0.0256685867972077
PLX4720	Tanespimycin/17-AAG	Raf (BRafV600E)	HSP90	3	0.542413369336757
RKI983	C75	ROCK	Fatty Acid Synthase	3	0.275652112435729
RKI983	CHIR265	ROCK	Raf, VEGFR	3	0.18353944865834
RKI983	Darinaparsin	ROCK	arsenic	3	0.275652112435729
RKI983	dasatanib	ROCK	Multi (BCR-Abl, EAR, PDGFR, c-kit)	3	0.275652112435729
RKI983	Dovitinib/CHIR-258	ROCK	Multi (c-Kit, FGFR, FLT3, FMS, PDGFR, VEGFR)	3	0.275652112435729
RKI983	ENMD2076	ROCK	Aurora A, FLT3, c-KIT, FGFR1/3	3	0.275652112435729
RKI983	PF562271	ROCK	FAK1/2	3	0.275652112435729
RKI983	SU6656	ROCK	Lyn/Src/Fyn/Yes	3	0.275652112435729
RKI983	T0901317	ROCK	LXR	3	0.275652112435729
RKI983	Tanespimycin/17-AAG	ROCK	HSP90	3	0.275652112435729
RKI983	Vismodegib/GDC0449	ROCK	Hh	3	0.275652112435729
RKI983	Wnti	ROCK	bCatenin	3	-0.533521274478628
ruxolitinib	FH535	JAK1/2, Tyk2	bCatenin	3	0.43355329888279
ruxolitinib	fludarabine	JAK1/2, Tyk2	Antimetabolite (purine)	3	0.0256685867972077
ruxolitinib	QS11	JAK1/2, Tyk2	ARFGAP	3	0.514437473018059
ruxolitinib	Tamatinib/R406	JAK1/2, Tyk2	Syk	3	0.269024625066832
ruxolitinib	vasastrol	JAK1/2, Tyk2	KSP (Eg5, kinesin-5)	3	0.957233893189442
selumetinib/AZD6244	AS252424	MEK	PI3K (gamma)	3	0.606758867115516
selumetinib/AZD6244	CX4945	MEK	CK2a	3	0.606758867115516
selumetinib/AZD6244	KU0063794	MEK	mTOR kinase	3	0.606758867115516
selumetinib/AZD6244	L779450	MEK	Raf	3	0.606758867115516
selumetinib/AZD6244	Lestaurtinib	MEK	Multi (Flt2, TrkA, RET, JAK2)	3	0.606758867115516
selumetinib/AZD6244	LSN415169	MEK	gamma secretase	3	0.606758867115516
selumetinib/AZD6244	NVP-TAE684	MEK	ALK	3	0.606758867115516
selumetinib/AZD6244	stibogluconate	MEK	SHP1/2/PTP1B	3	0.606758867115516
selumetinib/AZD6244	Tamatinib/R406	MEK	Syk	3	0.269024625066832
selumetinib/AZD6244	Tanespimycin/17-AAG	MEK	HSP90	3	0.542413369336757
SNS314	QS11	Aurora (pan)	ARFGAP	3	0.514437473018059
sorafenib	EX527	Multi (Braf, VEGFR, RET, Flt3, ckit, Craf)	SIRT1	3	0.399357919678146
sorafenib	GW2580	Multi (Braf, VEGFR, RET, Flt3, ckit, Craf)	CSF1R/fms	3	0.399357919678146
sorafenib	Midostaurin/PKC412	Multi (Braf, VEGFR, RET, Flt3, ckit, Craf)	Multi (FLT3, KIT, etc., broad spectrum)	3	0.28988195076419
sorafenib	PIM-1 4a	Multi (Braf, VEGFR, RET, Flt3, ckit, Craf)	PIM	3	0.323281211045661
sorafenib	QS11	Multi (Braf, VEGFR, RET, Flt3, ckit, Craf)	ARFGAP	3	0.399357919678146
sorafenib	SU6656	Multi (Braf, VEGFR, RET, Flt3, ckit, Craf)	Lyn/Src/Fyn/Yes	3	0.399357919678146
sorafenib	Tie2i	Multi (Braf, VEGFR, RET, Flt3, ckit, Craf)	TIE_2	3	0.399357919678146
SrcI1	Tie2i	Src	TIE_2	3	0.303985488887063
SrcI1	vasastrol	Src	KSP (Eg5, kinesin-5)	3	0.303985488887063
STA4783	GSK0660	HSP70 inducer	PPARd, ant	3	-0.453956167984593
STA4783	L779450	HSP70 inducer	Raf	3	-0.453956167984593
STA4783	LFM-A13	HSP70 inducer	BTK, Plk	3	-0.453956167984593
STA4783	NVP-TAE684	HSP70 inducer	ALK	3	-0.453956167984593
STA4783	vasastrol	HSP70 inducer	KSP (Eg5, kinesin-5)	3	-0.453956167984593
stibogluconate	CHIR265	SHP1/2/PTP1B	Raf, VEGFR	3	0.18353944865834
stibogluconate	Tamatinib/R406	SHP1/2/PTP1B	Syk	3	0.269024625066832
SU6656	OSU03012	Lyn/Src/Fyn/Yes	PDK1	3	-0.0690910048413781
sunitinib	Bortezomib	Multi (CSF-1R, Flt3, Kit, PDGFR, RET, VEGFR)	proteasome	3	-0.94779261388955
sunitinib	PIM-1 4a	Multi (CSF-1R, Flt3, Kit, PDGFR, RET, VEGFR)	PIM	3	0.323281211045661
sunitinib	vatalanib/PTK787	Multi (CSF-1R, Flt3, Kit, PDGFR, RET, VEGFR)	VEFGR (1-4), c-kit, PDGFb	3	0.269834667618046
Tamatinib/R406	BMS536924	Syk	Multi (IGFR1R, InR, FAK)	3	0.269024625066832
Tamatinib/R406	tipifarnib	Syk	FTI	3	0.269024625066832
Tamatinib/R406	Wnti	Syk	bCatenin	3	-0.533521274478628
Tanespimycin/17-AAG	Darinaparsin	HSP90	arsenic	3	0.542413369336757
Tanespimycin/17-AAG	FH535	HSP90	bCatenin	3	0.43355329888279
Tanespimycin/17-AAG	JNK5a	HSP90	JNK	3	0.542413369336757
Tanespimycin/17-AAG	KU55933	HSP90	ATM	3	0.477523004236797
Tanespimycin/17-AAG	L779450	HSP90	Raf	3	0.542413369336757
Tanespimycin/17-AAG	LSN415169	HSP90	gamma secretase	3	0.542413369336757
Tanespimycin/17-AAG	MK1775	HSP90	Wee-1	3	0.511161864222682
Tanespimycin/17-AAG	NVP-TAE684	HSP90	ALK	3	0.542413369336757
Tanespimycin/17-AAG	OSU03012	HSP90	PDK1	3	-0.0690910048413781
Tanespimycin/17-AAG	SU6656	HSP90	Lyn/Src/Fyn/Yes	3	0.542413369336757
Tanespimycin/17-AAG	Tamatinib/R406	HSP90	Syk	3	0.269024625066832
Tanespimycin/17-AAG	Tie2i	HSP90	TIE_2	3	0.542413369336757
Tanespimycin/17-AAG	XAV939	HSP90	tankyrase 1/2	3	0.542413369336757
TCS401	Wnti	PTP-1B	bCatenin	3	-0.533521274478628
temozolomide	Embelin	alkylating agent (tetrazine)	XIAP	3	0.395711192432256
temozolomide	LSN415169	alkylating agent (tetrazine)	gamma secretase	3	0.831274566783934
temozolomide	Wnti	alkylating agent (tetrazine)	bCatenin	3	-0.533521274478628
Tideglusib/TZDZ-8	Embelin	GSK3	XIAP	3	0.395711192432256
Tideglusib/TZDZ-8	GSK0660	GSK3	PPARd, ant	3	0.767960979269455
Tideglusib/TZDZ-8	QS11	GSK3	ARFGAP	3	0.514437473018059
Tideglusib/TZDZ-8	U73122	GSK3	PLC	3	0.4406122945847
Tideglusib/TZDZ-8	XAV939	GSK3	tankyrase 1/2	3	0.767960979269455
Tie2i	JZL184	TIE_2	MAGL	3	0.363834562655503
tipifarnib	GW2580	FTI	CSF1R/fms	3	0.965579743957933
tipifarnib	OSU03012	FTI	PDK1	3	-0.0690910048413781
tipifarnib	U73122	FTI	PLC	3	0.4406122945847
Tozasertib/VX680	CX4945	Multi (AuroraABC, Abl, AblT351I, Flt-3)	CK2a	3	0.903322932329453
Tozasertib/VX680	Docetaxel	Multi (AuroraABC, Abl, AblT351I, Flt-3)	microtubule agent (taxane)	3	-0.0678510206895102
Tozasertib/VX680	Indole-3-carbinol	Multi (AuroraABC, Abl, AblT351I, Flt-3)	Aryl Hydrocarbon Receptor (AhR) Agonists/Indoleamine 2,3-dioxygenase Inhibitors	3	0.771261798301391
Tozasertib/VX680	Tamatinib/R406	Multi (AuroraABC, Abl, AblT351I, Flt-3)	Syk	3	0.269024625066832
Tozasertib/VX680	vorinostat/SAHA	Multi (AuroraABC, Abl, AblT351I, Flt-3)	HDAC	3	1.22203871222594
U73122	AS252424	PLC	PI3K (gamma)	3	0.4406122945847
vatalanib/PTK787	CHIR265	VEFGR (1-4), c-kit, PDGFb	Raf, VEGFR	3	0.18353944865834
vatalanib/PTK787	QS11	VEFGR (1-4), c-kit, PDGFb	ARFGAP	3	0.269834667618046
vatalanib/PTK787	Tamatinib/R406	VEFGR (1-4), c-kit, PDGFb	Syk	3	0.269024625066832
vatalanib/PTK787	Wnti	VEFGR (1-4), c-kit, PDGFb	bCatenin	3	-0.533521274478628
Veliparib/ABT888	temozolomide	PARP	alkylating agent (tetrazine)	3	0.831274566783934
vincristine	CHIR265	microtubule agent (vinca alkyloid)	Raf, VEGFR	3	-0.297322573402431
vincristine	Enzastaurin	microtubule agent (vinca alkyloid)	PKCbeta	3	-0.297322573402431
vincristine	fludarabine	microtubule agent (vinca alkyloid)	Antimetabolite (purine)	3	-0.297322573402431
vincristine	IMD0354	microtubule agent (vinca alkyloid)	IKK	3	-0.297322573402431
vincristine	L779450	microtubule agent (vinca alkyloid)	Raf	3	-0.297322573402431
vincristine	LSN415169	microtubule agent (vinca alkyloid)	gamma secretase	3	-0.297322573402431
vincristine	Nutlin-3	microtubule agent (vinca alkyloid)	MDM2/p53	3	-0.297322573402431
vincristine	OSU03012	microtubule agent (vinca alkyloid)	PDK1	3	-0.297322573402431
Vismodegib/GDC0449	CHIR265	Hh	Raf, VEGFR	3	0.18353944865834
vorinostat/SAHA	A769662	HDAC	AMPK agonist	3	0.828788943755608
vorinostat/SAHA	OSU03012	HDAC	PDK1	3	-0.0690910048413781
vorinostat/SAHA	Wnti	HDAC	bCatenin	3	-0.533521274478628
VX702	Docetaxel	p38	microtubule agent (taxane)	3	-0.0678510206895102
VX702	Tie2i	p38	TIE_2	3	0.626279508949064
VX702	U73122	p38	PLC	3	0.4406122945847
XL147	JZL184	PI3K	MAGL	3	0.363834562655503
XL147	PIM-1 4a	PI3K	PIM	3	0.323281211045661
XL147	SU6656	PI3K	Lyn/Src/Fyn/Yes	3	0.714258035210978
XL147	Tamatinib/R406	PI3K	Syk	3	0.269024625066832
XL147	U73122	PI3K	PLC	3	0.4406122945847
XL147	ZM336372	PI3K	Raf (c-Raf)	3	0.536656591683554
YM155	GW0742	survivin/BIRC5	PPARd, agonist	3	-0.155093455108381
YM155	KU0063794	survivin/BIRC5	mTOR kinase	3	-0.155093455108381
YM155	L779450	survivin/BIRC5	Raf	3	-0.155093455108381
YM155	LSN415169	survivin/BIRC5	gamma secretase	3	-0.155093455108381
YM155	PD173074	survivin/BIRC5	FGFR1/3	3	-0.155093455108381
YM155	PF04217903	survivin/BIRC5	MET	3	-0.155093455108381
YM155	XAV939	survivin/BIRC5	tankyrase 1/2	3	-0.155093455108381
ZM336372	FH535	Raf (c-Raf)	bCatenin	3	0.43355329888279
ZM336372	U73122	Raf (c-Raf)	PLC	3	0.4406122945847
A769662	FH535	AMPK agonist	bCatenin	2	0.0301602294874985
A769662	GW0742	AMPK agonist	PPARd, agonist	2	0.34334043520943
ABT263	A769662	Bcl-2, Bcl-x, Bcl-xl	AMPK agonist	2	-0.601892529239158
ABT263	CP690550	Bcl-2, Bcl-x, Bcl-xl	JAK3	2	-0.601892529239158
ABT263	Darinaparsin	Bcl-2, Bcl-x, Bcl-xl	arsenic	2	-0.601892529239158
ABT263	Indole-3-carbinol	Bcl-2, Bcl-x, Bcl-xl	Aryl Hydrocarbon Receptor (AhR) Agonists/Indoleamine 2,3-dioxygenase Inhibitors	2	-0.601892529239158
ABT263	lenalidomide	Bcl-2, Bcl-x, Bcl-xl	TNFa	2	-0.601892529239158
ABT263	Pazopanib	Bcl-2, Bcl-x, Bcl-xl	Multi (VEGFR2, FLT1, FLT4)	2	-0.601892529239158
ABT263	PF04217903	Bcl-2, Bcl-x, Bcl-xl	MET	2	-0.601892529239158
ABT263	pioglitazone	Bcl-2, Bcl-x, Bcl-xl	PPARg, agonist	2	-0.601892529239158
ABT263	QS11	Bcl-2, Bcl-x, Bcl-xl	ARFGAP	2	-0.601892529239158
ABT263	SNS-032	Bcl-2, Bcl-x, Bcl-xl	CDK2/7/9	2	-0.601892529239158
ABT263	Tideglusib/TZDZ-8	Bcl-2, Bcl-x, Bcl-xl	GSK3	2	-0.601892529239158
ABT263	vasastrol	Bcl-2, Bcl-x, Bcl-xl	KSP (Eg5, kinesin-5)	2	-0.601892529239158
AS252424	BID1870	PI3K (gamma)	RSK (RSK1/2/3/5/, PLK1, ARKB)	2	0.174041960614831
AS252424	NVP-TAE684	PI3K (gamma)	ALK	2	0.241540965219596
AZD7762	BMS536924	Chk1/2	Multi (IGFR1R, InR, FAK)	2	0.0542086740671021
AZD7762	Embelin	Chk1/2	XIAP	2	0.0428687125134944
AZD7762	FH535	Chk1/2	bCatenin	2	0.0301602294874985
AZD7762	GW0742	Chk1/2	PPARd, agonist	2	0.0542086740671021
AZD7762	GW441756	Chk1/2	TrkA	2	0.0542086740671021
AZD7762	PF04217903	Chk1/2	MET	2	0.0542086740671021
AZD7762	pioglitazone	Chk1/2	PPARg, agonist	2	0.0542086740671021
Bexarotene	FH535	RXR	bCatenin	2	0.0301602294874985
Bexarotene	GW0742	RXR	PPARd, agonist	2	0.0739372799462175
Bexarotene	GW2580	RXR	CSF1R/fms	2	0.0739372799462175
Bexarotene	KU55933	RXR	ATM	2	0.0739372799462175
Bexarotene	palbociclib/PD332991	RXR	CDK4/6	2	0.0739372799462175
Bexarotene	PF04217903	RXR	MET	2	0.0739372799462175
Bexarotene	PLX4720	RXR	Raf (BRafV600E)	2	0.0739372799462175
Bexarotene	STA4783	RXR	HSP70 inducer	2	-0.738010612279047
Bexarotene	Tamatinib/R406	RXR	Syk	2	-0.0618447413946741
Bexarotene	Tie2i	RXR	TIE_2	2	0.0739372799462175
Bexarotene	XAV939	RXR	tankyrase 1/2	2	0.0739372799462175
BI78D3	A769662	JNK	AMPK agonist	2	0.404480728531445
BI78D3	bivanib/BI2536	JNK	Plk1	2	-0.414439875583304
BI78D3	Docetaxel	JNK	microtubule agent (taxane)	2	-0.413568126107491
BI78D3	everolimus	JNK	mTor	2	0.208212530020465
BI78D3	FK866	JNK	NAMPRT	2	-0.253736014107714
BI78D3	GSK0660	JNK	PPARd, ant	2	0.365156285733806
BI78D3	GW9662	JNK	PPARg	2	0.325231544424819
BI78D3	lapatinib	JNK	EGFR, HER2, ErbB4	2	-0.143202970541404
BI78D3	PIM-1 4a	JNK	PIM	2	0.094201147589464
BI78D3	pioglitazone	JNK	PPARg, agonist	2	0.220027597238928
BI78D3	temozolomide	JNK	alkylating agent (tetrazine)	2	0.403647746371045
BI78D3	tipifarnib	JNK	FTI	2	0.464040750737065
BI78D3	XAV939	JNK	tankyrase 1/2	2	0.511468788376105
bivanib/BI2536	AS252424	Plk1	PI3K (gamma)	2	-0.414439875583304
bivanib/BI2536	BMS536924	Plk1	Multi (IGFR1R, InR, FAK)	2	-0.414439875583304
bivanib/BI2536	GW2580	Plk1	CSF1R/fms	2	-0.414439875583304
bivanib/BI2536	KU0063794	Plk1	mTOR kinase	2	-0.414439875583304
bivanib/BI2536	LSN415169	Plk1	gamma secretase	2	-0.414439875583304
bivanib/BI2536	PIM-1 4a	Plk1	PIM	2	-0.414439875583304
bivanib/BI2536	Wnti	Plk1	bCatenin	2	-0.708634085427135
BMS536924	CP690550	Multi (IGFR1R, InR, FAK)	JAK3	2	0.204523899210753
BMS536924	Embelin	Multi (IGFR1R, InR, FAK)	XIAP	2	0.0428687125134944
BMS536924	FH535	Multi (IGFR1R, InR, FAK)	bCatenin	2	0.0301602294874985
BMS536924	GW2580	Multi (IGFR1R, InR, FAK)	CSF1R/fms	2	0.204523899210753
BMS536924	L779450	Multi (IGFR1R, InR, FAK)	Raf	2	0.204523899210753
Bortezomib	Veliparib/ABT888	proteasome	PARP	2	-1.14901049025102
Bortezomib	YM155	proteasome	survivin/BIRC5	2	-1.14901049025102
cediranib/AZD2171	AS252424	VEGFR (pan)	PI3K (gamma)	2	0.324954667933676
cediranib/AZD2171	KU55933	VEGFR (pan)	ATM	2	0.171565151222801
cediranib/AZD2171	NVP-TAE684	VEGFR (pan)	ALK	2	0.241540965219596
CHIR265	A769662	Raf, VEGFR	AMPK agonist	2	-0.15505918938377
CHIR265	CP690550	Raf, VEGFR	JAK3	2	-0.15505918938377
CHIR265	GSK0660	Raf, VEGFR	PPARd, ant	2	-0.15505918938377
CHIR265	GW441756	Raf, VEGFR	TrkA	2	-0.15505918938377
CHIR265	HIF-1i	Raf, VEGFR	HIFa	2	-0.15505918938377
CHIR265	IPA3	Raf, VEGFR	PAK	2	-0.15505918938377
CHIR265	JZL184	Raf, VEGFR	MAGL	2	-0.15505918938377
CHIR265	KU55933	Raf, VEGFR	ATM	2	-0.15505918938377
CHIR265	lenalidomide	Raf, VEGFR	TNFa	2	-0.15505918938377
CHIR265	LFM-A13	Raf, VEGFR	BTK, Plk	2	-0.15505918938377
CHIR265	LSN415169	Raf, VEGFR	gamma secretase	2	-0.15505918938377
CHIR265	MK1775	Raf, VEGFR	Wee-1	2	-0.15505918938377
CHIR265	PF04217903	Raf, VEGFR	MET	2	-0.15505918938377
CHIR265	SNS-032	Raf, VEGFR	CDK2/7/9	2	-0.15505918938377
CHIR265	STA4783	Raf, VEGFR	HSP70 inducer	2	-0.738010612279047
CHIR265	TCS401	Raf, VEGFR	PTP-1B	2	-0.15505918938377
CHIR265	tipifarnib	Raf, VEGFR	FTI	2	-0.15505918938377
CHIR265	Veliparib/ABT888	Raf, VEGFR	PARP	2	-0.15505918938377
cisplatin	GW441756	alkylating agent (platinum)	TrkA	2	0
cisplatin	L779450	alkylating agent (platinum)	Raf	2	0
cisplatin	sorafenib	alkylating agent (platinum)	Multi (Braf, VEGFR, RET, Flt3, ckit, Craf)	2	0
cisplatin	SrcI1	alkylating agent (platinum)	Src	2	-0.0279170346937099
cisplatin	TCS401	alkylating agent (platinum)	PTP-1B	2	0
cisplatin	temozolomide	alkylating agent (platinum)	alkylating agent (tetrazine)	2	0
cisplatin	vatalanib/PTK787	alkylating agent (platinum)	VEFGR (1-4), c-kit, PDGFb	2	0
cisplatin	YM155	alkylating agent (platinum)	survivin/BIRC5	2	-0.427142630462427
CP690550	GW9662	JAK3	PPARg	2	0.325231544424819
CP690550	OSU03012	JAK3	PDK1	2	-0.324012988221635
CP690550	QS11	JAK3	ARFGAP	2	0.0810137752784345
CP690550	Wnti	JAK3	bCatenin	2	-0.708634085427135
Crizotinib/PF2341066	FH535	Multi (c-kit, ALK, MET)	bCatenin	2	0.0301602294874985
Crizotinib/PF2341066	OSU03012	Multi (c-kit, ALK, MET)	PDK1	2	-0.324012988221635
Crizotinib/PF2341066	palbociclib/PD332991	Multi (c-kit, ALK, MET)	CDK4/6	2	0.659814188239681
Crizotinib/PF2341066	PF04217903	Multi (c-kit, ALK, MET)	MET	2	0.420412506295653
Crizotinib/PF2341066	Tie2i	Multi (c-kit, ALK, MET)	TIE_2	2	0.227399107416029
Crizotinib/PF2341066	vatalanib/PTK787	Multi (c-kit, ALK, MET)	VEFGR (1-4), c-kit, PDGFb	2	0.0165687953800554
CX4945	AZD7762	CK2a	Chk1/2	2	0.0542086740671021
CX4945	CHIR265	CK2a	Raf, VEGFR	2	-0.15505918938377
CX4945	Darinaparsin	CK2a	arsenic	2	0.240948443368623
CX4945	decitabine	CK2a	methyl transferase inhibitor	2	0.33476085139268
CX4945	KU0063794	CK2a	mTOR kinase	2	0.33476085139268
CX4945	L779450	CK2a	Raf	2	0.311648213122507
CX4945	NVP-TAE684	CK2a	ALK	2	0.241540965219596
CX4945	SNS-032	CK2a	CDK2/7/9	2	0.137208526710336
CX4945	STA4783	CK2a	HSP70 inducer	2	-0.738010612279047
CX4945	T0901317	CK2a	LXR	2	0.279966348024931
CX4945	Tanespimycin/17-AAG	CK2a	HSP90	2	-0.0210645968674469
CX4945	temozolomide	CK2a	alkylating agent (tetrazine)	2	0.33476085139268
CX4945	Wnti	CK2a	bCatenin	2	-0.708634085427135
Darinaparsin	CHIR265	arsenic	Raf, VEGFR	2	-0.15505918938377
Darinaparsin	dasatanib	arsenic	Multi (BCR-Abl, EAR, PDGFR, c-kit)	2	0.178306566981213
Darinaparsin	Embelin	arsenic	XIAP	2	0.0428687125134944
Darinaparsin	GSK650394	arsenic	SGK	2	0.240948443368623
Darinaparsin	GW9662	arsenic	PPARg	2	0.240948443368623
Darinaparsin	MK1775	arsenic	Wee-1	2	0.156003945574455
Darinaparsin	U73122	arsenic	PLC	2	0
dasatanib	AZD7762	Multi (BCR-Abl, EAR, PDGFR, c-kit)	Chk1/2	2	0.0542086740671021
dasatanib	BID1870	Multi (BCR-Abl, EAR, PDGFR, c-kit)	RSK (RSK1/2/3/5/, PLK1, ARKB)	2	0.174041960614831
dasatanib	GW0742	Multi (BCR-Abl, EAR, PDGFR, c-kit)	PPARd, agonist	2	0.178306566981213
dasatanib	IPA3	Multi (BCR-Abl, EAR, PDGFR, c-kit)	PAK	2	0.178306566981213
dasatanib	Midostaurin/PKC412	Multi (BCR-Abl, EAR, PDGFR, c-kit)	Multi (FLT3, KIT, etc., broad spectrum)	2	-0.070785127512186
dasatanib	nilutamide	Multi (BCR-Abl, EAR, PDGFR, c-kit)	androgen receptor	2	0.178306566981213
dasatanib	OSU03012	Multi (BCR-Abl, EAR, PDGFR, c-kit)	PDK1	2	-0.324012988221635
dasatanib	PD173074	Multi (BCR-Abl, EAR, PDGFR, c-kit)	FGFR1/3	2	0.178306566981213
dasatanib	QS11	Multi (BCR-Abl, EAR, PDGFR, c-kit)	ARFGAP	2	0.0810137752784345
dasatanib	SrcI1	Multi (BCR-Abl, EAR, PDGFR, c-kit)	Src	2	-0.0279170346937099
dasatanib	T0901317	Multi (BCR-Abl, EAR, PDGFR, c-kit)	LXR	2	0.178306566981213
dasatanib	Tie2i	Multi (BCR-Abl, EAR, PDGFR, c-kit)	TIE_2	2	0.178306566981213
dasatanib	tipifarnib	Multi (BCR-Abl, EAR, PDGFR, c-kit)	FTI	2	0.178306566981213
dasatanib	vasastrol	Multi (BCR-Abl, EAR, PDGFR, c-kit)	KSP (Eg5, kinesin-5)	2	0.178306566981213
decitabine	Embelin	methyl transferase inhibitor	XIAP	2	0.0428687125134944
decitabine	EX527	methyl transferase inhibitor	SIRT1	2	0.48030413787461
decitabine	lenalidomide	methyl transferase inhibitor	TNFa	2	0.48030413787461
decitabine	MK1775	methyl transferase inhibitor	Wee-1	2	0.156003945574455
decitabine	PD173074	methyl transferase inhibitor	FGFR1/3	2	0.48030413787461
decitabine	pioglitazone	methyl transferase inhibitor	PPARg, agonist	2	0.220027597238928
Docetaxel	A769662	microtubule agent (taxane)	AMPK agonist	2	-0.413568126107491
Docetaxel	Bortezomib	microtubule agent (taxane)	proteasome	2	-1.14901049025102
Docetaxel	C75	microtubule agent (taxane)	Fatty Acid Synthase	2	-0.413568126107491
Docetaxel	cediranib/AZD2171	microtubule agent (taxane)	VEGFR (pan)	2	-0.413568126107491
Docetaxel	cisplatin	microtubule agent (taxane)	alkylating agent (platinum)	2	-0.413568126107491
Docetaxel	Crizotinib/PF2341066	microtubule agent (taxane)	Multi (c-kit, ALK, MET)	2	-0.413568126107491
Docetaxel	Darinaparsin	microtubule agent (taxane)	arsenic	2	-0.413568126107491
Docetaxel	decitabine	microtubule agent (taxane)	methyl transferase inhibitor	2	-0.413568126107491
Docetaxel	Dovitinib/CHIR-258	microtubule agent (taxane)	Multi (c-Kit, FGFR, FLT3, FMS, PDGFR, VEGFR)	2	-0.413568126107491
Docetaxel	GSK650394	microtubule agent (taxane)	SGK	2	-0.413568126107491
Docetaxel	lenalidomide	microtubule agent (taxane)	TNFa	2	-0.413568126107491
Docetaxel	LFM-A13	microtubule agent (taxane)	BTK, Plk	2	-0.413568126107491
Docetaxel	NVP-BEZ235	microtubule agent (taxane)	PI3K/TORC1/TORC2 dual specificity	2	-0.413568126107491
Docetaxel	OSU03012	microtubule agent (taxane)	PDK1	2	-0.413568126107491
Docetaxel	QS11	microtubule agent (taxane)	ARFGAP	2	-0.413568126107491
Docetaxel	SrcI1	microtubule agent (taxane)	Src	2	-0.413568126107491
Docetaxel	XAV939	microtubule agent (taxane)	tankyrase 1/2	2	-0.413568126107491
Docetaxel	XL147	microtubule agent (taxane)	PI3K	2	-0.413568126107491
Docetaxel	ZM336372	microtubule agent (taxane)	Raf (c-Raf)	2	-0.413568126107491
Dorsomorphin	Tie2i	AMPK/BMP antagonist	TIE_2	2	0.149697610603118
Dovitinib/CHIR-258	AS252424	Multi (c-Kit, FGFR, FLT3, FMS, PDGFR, VEGFR)	PI3K (gamma)	2	0.161419914005546
Dovitinib/CHIR-258	bivanib/BI2536	Multi (c-Kit, FGFR, FLT3, FMS, PDGFR, VEGFR)	Plk1	2	-0.414439875583304
Dovitinib/CHIR-258	BMS536924	Multi (c-Kit, FGFR, FLT3, FMS, PDGFR, VEGFR)	Multi (IGFR1R, InR, FAK)	2	0.161419914005546
Dovitinib/CHIR-258	decitabine	Multi (c-Kit, FGFR, FLT3, FMS, PDGFR, VEGFR)	methyl transferase inhibitor	2	0.161419914005546
Dovitinib/CHIR-258	Embelin	Multi (c-Kit, FGFR, FLT3, FMS, PDGFR, VEGFR)	XIAP	2	0.0428687125134944
Dovitinib/CHIR-258	everolimus	Multi (c-Kit, FGFR, FLT3, FMS, PDGFR, VEGFR)	mTor	2	0.161419914005546
Dovitinib/CHIR-258	fludarabine	Multi (c-Kit, FGFR, FLT3, FMS, PDGFR, VEGFR)	Antimetabolite (purine)	2	-0.366694097102968
Dovitinib/CHIR-258	JNK5a	Multi (c-Kit, FGFR, FLT3, FMS, PDGFR, VEGFR)	JNK	2	0.161419914005546
Dovitinib/CHIR-258	OSU03012	Multi (c-Kit, FGFR, FLT3, FMS, PDGFR, VEGFR)	PDK1	2	-0.324012988221635
Dovitinib/CHIR-258	QS11	Multi (c-Kit, FGFR, FLT3, FMS, PDGFR, VEGFR)	ARFGAP	2	0.0810137752784345
Dovitinib/CHIR-258	STA4783	Multi (c-Kit, FGFR, FLT3, FMS, PDGFR, VEGFR)	HSP70 inducer	2	-0.738010612279047
Dovitinib/CHIR-258	temozolomide	Multi (c-Kit, FGFR, FLT3, FMS, PDGFR, VEGFR)	alkylating agent (tetrazine)	2	0.161419914005546
Dovitinib/CHIR-258	Wnti	Multi (c-Kit, FGFR, FLT3, FMS, PDGFR, VEGFR)	bCatenin	2	-0.708634085427135
ENMD2076	Crizotinib/PF2341066	Aurora A, FLT3, c-KIT, FGFR1/3	Multi (c-kit, ALK, MET)	2	0.659814188239681
ENMD2076	Dorsomorphin	Aurora A, FLT3, c-KIT, FGFR1/3	AMPK/BMP antagonist	2	0.149697610603118
ENMD2076	GW9662	Aurora A, FLT3, c-KIT, FGFR1/3	PPARg	2	0.325231544424819
ENMD2076	lapatinib	Aurora A, FLT3, c-KIT, FGFR1/3	EGFR, HER2, ErbB4	2	-0.143202970541404
ENMD2076	Tanespimycin/17-AAG	Aurora A, FLT3, c-KIT, FGFR1/3	HSP90	2	-0.0210645968674469
Enzastaurin	A769662	PKCbeta	AMPK agonist	2	0.0984623032481367
Enzastaurin	AZD7762	PKCbeta	Chk1/2	2	0.0542086740671021
Enzastaurin	Bexarotene	PKCbeta	RXR	2	0.0739372799462175
Enzastaurin	BID1870	PKCbeta	RSK (RSK1/2/3/5/, PLK1, ARKB)	2	0.0984623032481367
Enzastaurin	C75	PKCbeta	Fatty Acid Synthase	2	0.0984623032481367
Enzastaurin	cediranib/AZD2171	PKCbeta	VEGFR (pan)	2	0.0984623032481367
Enzastaurin	decitabine	PKCbeta	methyl transferase inhibitor	2	0.0984623032481367
Enzastaurin	Dorsomorphin	PKCbeta	AMPK/BMP antagonist	2	0.0984623032481367
Enzastaurin	ENMD2076	PKCbeta	Aurora A, FLT3, c-KIT, FGFR1/3	2	0.0984623032481367
Enzastaurin	everolimus	PKCbeta	mTor	2	0.0984623032481367
Enzastaurin	fludarabine	PKCbeta	Antimetabolite (purine)	2	-0.366694097102968
Enzastaurin	MK1775	PKCbeta	Wee-1	2	0.0984623032481367
Enzastaurin	OSI906	PKCbeta	IGF1R	2	0.0984623032481367
Enzastaurin	palbociclib/PD332991	PKCbeta	CDK4/6	2	0.0984623032481367
Enzastaurin	SNS314	PKCbeta	Aurora (pan)	2	0.0984623032481367
Enzastaurin	Tanespimycin/17-AAG	PKCbeta	HSP90	2	-0.0210645968674469
Enzastaurin	Tie2i	PKCbeta	TIE_2	2	0.0984623032481367
Enzastaurin	XL147	PKCbeta	PI3K	2	0.0984623032481367
erlotinib	CHIR265	EGFR	Raf, VEGFR	2	-0.15505918938377
erlotinib	GSK650394	EGFR	SGK	2	0.307269630812701
erlotinib	L779450	EGFR	Raf	2	0.307269630812701
erlotinib	QS11	EGFR	ARFGAP	2	0.0810137752784345
erlotinib	STA4783	EGFR	HSP70 inducer	2	-0.738010612279047
erlotinib	SU6656	EGFR	Lyn/Src/Fyn/Yes	2	0.283466703999481
erlotinib	Veliparib/ABT888	EGFR	PARP	2	0.307269630812701
erlotinib	Wnti	EGFR	bCatenin	2	-0.708634085427135
etoposide	C75	topoisomerase inhibitors (Type II, podophyllotoxin)	Fatty Acid Synthase	2	0.185402901280474
etoposide	Dovitinib/CHIR-258	topoisomerase inhibitors (Type II, podophyllotoxin)	Multi (c-Kit, FGFR, FLT3, FMS, PDGFR, VEGFR)	2	0.161419914005546
etoposide	Enzastaurin	topoisomerase inhibitors (Type II, podophyllotoxin)	PKCbeta	2	0.0984623032481367
etoposide	erlotinib	topoisomerase inhibitors (Type II, podophyllotoxin)	EGFR	2	0.307269630812701
etoposide	OSU03012	topoisomerase inhibitors (Type II, podophyllotoxin)	PDK1	2	-0.324012988221635
etoposide	palbociclib/PD332991	topoisomerase inhibitors (Type II, podophyllotoxin)	CDK4/6	2	0.661828171752774
etoposide	pioglitazone	topoisomerase inhibitors (Type II, podophyllotoxin)	PPARg, agonist	2	0.220027597238928
etoposide	SrcI1	topoisomerase inhibitors (Type II, podophyllotoxin)	Src	2	-0.0279170346937099
etoposide	T0901317	topoisomerase inhibitors (Type II, podophyllotoxin)	LXR	2	0.279966348024931
etoposide	Tideglusib/TZDZ-8	topoisomerase inhibitors (Type II, podophyllotoxin)	GSK3	2	0.378521051393475
etoposide	Wnti	topoisomerase inhibitors (Type II, podophyllotoxin)	bCatenin	2	-0.708634085427135
everolimus	Bexarotene	mTor	RXR	2	0.0739372799462175
everolimus	CP690550	mTor	JAK3	2	0.208212530020465
everolimus	CX4945	mTor	CK2a	2	0.208212530020465
everolimus	dasatanib	mTor	Multi (BCR-Abl, EAR, PDGFR, c-kit)	2	0.178306566981213
everolimus	erlotinib	mTor	EGFR	2	0.208212530020465
everolimus	fludarabine	mTor	Antimetabolite (purine)	2	-0.366694097102968
everolimus	GW0742	mTor	PPARd, agonist	2	0.208212530020465
everolimus	LFM-A13	mTor	BTK, Plk	2	0.208212530020465
everolimus	SNS314	mTor	Aurora (pan)	2	0.208212530020465
everolimus	Tanespimycin/17-AAG	mTor	HSP90	2	-0.0210645968674469
everolimus	U73122	mTor	PLC	2	0
everolimus	XAV939	mTor	tankyrase 1/2	2	0.208212530020465
EX527	JZL184	SIRT1	MAGL	2	0.0953497474545455
EX527	KU0063794	SIRT1	mTOR kinase	2	0.380906402692114
EX527	LSN415169	SIRT1	gamma secretase	2	0.498824910243877
EX527	PD173074	SIRT1	FGFR1/3	2	0.492207892648414
EX527	STA4783	SIRT1	HSP70 inducer	2	-0.738010612279047
EX527	Wnti	SIRT1	bCatenin	2	-0.708634085427135
FH535	Embelin	bCatenin	XIAP	2	0.0301602294874985
FH535	JZL184	bCatenin	MAGL	2	0.0301602294874985
FH535	QS11	bCatenin	ARFGAP	2	0.0301602294874985
fingolimod	dasatanib	Sphingosine-1-phosphate receptor agonist	Multi (BCR-Abl, EAR, PDGFR, c-kit)	2	-1.29094777282982
fingolimod	FH535	Sphingosine-1-phosphate receptor agonist	bCatenin	2	-1.29094777282982
fingolimod	PF04217903	Sphingosine-1-phosphate receptor agonist	MET	2	-1.29094777282982
fingolimod	Wnti	Sphingosine-1-phosphate receptor agonist	bCatenin	2	-1.29094777282982
FK866	AS252424	NAMPRT	PI3K (gamma)	2	-0.253736014107714
FK866	Bexarotene	NAMPRT	RXR	2	-0.253736014107714
FK866	BMS536924	NAMPRT	Multi (IGFR1R, InR, FAK)	2	-0.253736014107714
FK866	Crizotinib/PF2341066	NAMPRT	Multi (c-kit, ALK, MET)	2	-0.253736014107714
FK866	fludarabine	NAMPRT	Antimetabolite (purine)	2	-0.366694097102968
FK866	GW2580	NAMPRT	CSF1R/fms	2	-0.253736014107714
FK866	GW9662	NAMPRT	PPARg	2	-0.253736014107714
FK866	HIF-1i	NAMPRT	HIFa	2	-0.253736014107714
FK866	JNK5a	NAMPRT	JNK	2	-0.253736014107714
FK866	KU0063794	NAMPRT	mTOR kinase	2	-0.253736014107714
FK866	lenalidomide	NAMPRT	TNFa	2	-0.253736014107714
FK866	Midostaurin/PKC412	NAMPRT	Multi (FLT3, KIT, etc., broad spectrum)	2	-0.253736014107714
FK866	NVP-BEZ235	NAMPRT	PI3K/TORC1/TORC2 dual specificity	2	-0.253736014107714
FK866	NVP-TAE684	NAMPRT	ALK	2	-0.253736014107714
FK866	OSI906	NAMPRT	IGF1R	2	-0.253736014107714
FK866	PD173074	NAMPRT	FGFR1/3	2	-0.253736014107714
FK866	PF04217903	NAMPRT	MET	2	-0.253736014107714
FK866	Tamatinib/R406	NAMPRT	Syk	2	-0.253736014107714
FK866	Tanespimycin/17-AAG	NAMPRT	HSP90	2	-0.253736014107714
FK866	temozolomide	NAMPRT	alkylating agent (tetrazine)	2	-0.253736014107714
FK866	Tideglusib/TZDZ-8	NAMPRT	GSK3	2	-0.253736014107714
FK866	Tie2i	NAMPRT	TIE_2	2	-0.253736014107714
FK866	vasastrol	NAMPRT	KSP (Eg5, kinesin-5)	2	-0.253736014107714
FK866	ZM336372	NAMPRT	Raf (c-Raf)	2	-0.253736014107714
fludarabine	BID1870	Antimetabolite (purine)	RSK (RSK1/2/3/5/, PLK1, ARKB)	2	-0.366694097102968
fludarabine	erlotinib	Antimetabolite (purine)	EGFR	2	-0.366694097102968
fludarabine	GSK650394	Antimetabolite (purine)	SGK	2	-0.366694097102968
fludarabine	HIF-1i	Antimetabolite (purine)	HIFa	2	-0.366694097102968
fludarabine	Indole-3-carbinol	Antimetabolite (purine)	Aryl Hydrocarbon Receptor (AhR) Agonists/Indoleamine 2,3-dioxygenase Inhibitors	2	-0.366694097102968
fludarabine	IPA3	Antimetabolite (purine)	PAK	2	-0.366694097102968
fludarabine	JZL184	Antimetabolite (purine)	MAGL	2	-0.366694097102968
fludarabine	KU55933	Antimetabolite (purine)	ATM	2	-0.366694097102968
fludarabine	SNS314	Antimetabolite (purine)	Aurora (pan)	2	-0.366694097102968
fludarabine	Tamatinib/R406	Antimetabolite (purine)	Syk	2	-0.366694097102968
fludarabine	TCS401	Antimetabolite (purine)	PTP-1B	2	-0.366694097102968
fludarabine	vasastrol	Antimetabolite (purine)	KSP (Eg5, kinesin-5)	2	-0.366694097102968
fludarabine	Veliparib/ABT888	Antimetabolite (purine)	PARP	2	-0.366694097102968
fludarabine	vorinostat/SAHA	Antimetabolite (purine)	HDAC	2	-0.366694097102968
gemcitabine	AS252424	Antimetabolite (pyrimidine)	PI3K (gamma)	2	0.23749522891474
gemcitabine	CHIR265	Antimetabolite (pyrimidine)	Raf, VEGFR	2	-0.15505918938377
gemcitabine	decitabine	Antimetabolite (pyrimidine)	methyl transferase inhibitor	2	0.23749522891474
gemcitabine	Indole-3-carbinol	Antimetabolite (pyrimidine)	Aryl Hydrocarbon Receptor (AhR) Agonists/Indoleamine 2,3-dioxygenase Inhibitors	2	0.23749522891474
gemcitabine	KU0063794	Antimetabolite (pyrimidine)	mTOR kinase	2	0.23749522891474
gemcitabine	KU55933	Antimetabolite (pyrimidine)	ATM	2	0.171565151222801
gemcitabine	lenalidomide	Antimetabolite (pyrimidine)	TNFa	2	0.23749522891474
gemcitabine	nilutamide	Antimetabolite (pyrimidine)	androgen receptor	2	0.23749522891474
gemcitabine	PIM-1 4a	Antimetabolite (pyrimidine)	PIM	2	0.094201147589464
GSK0660	PIM-1 4a	PPARd, ant	PIM	2	0.094201147589464
GSK0660	QS11	PPARd, ant	ARFGAP	2	0.0810137752784345
GSK0660	Wnti	PPARd, ant	bCatenin	2	-0.708634085427135
GSK650394	A769662	SGK	AMPK agonist	2	0.404480728531445
GSK650394	cediranib/AZD2171	SGK	VEGFR (pan)	2	0.452313637443694
GSK650394	HIF-1i	SGK	HIFa	2	0.0797654991142353
GSK650394	KU55933	SGK	ATM	2	0.171565151222801
GW0742	Embelin	PPARd, agonist	XIAP	2	0.0428687125134944
GW0742	GW441756	PPARd, agonist	TrkA	2	0.34334043520943
GW2580	QS11	CSF1R/fms	ARFGAP	2	0.0810137752784345
GW2580	SrcI1	CSF1R/fms	Src	2	-0.0279170346937099
GW9662	A769662	PPARg	AMPK agonist	2	0.325231544424819
GW9662	BID1870	PPARg	RSK (RSK1/2/3/5/, PLK1, ARKB)	2	0.174041960614831
GW9662	GW0742	PPARg	PPARd, agonist	2	0.325231544424819
HIF-1i	JZL184	HIFa	MAGL	2	0.0797654991142353
HIF-1i	KU55933	HIFa	ATM	2	0.0797654991142353
IMD0354	BID1870	IKK	RSK (RSK1/2/3/5/, PLK1, ARKB)	2	0.174041960614831
IMD0354	bivanib/BI2536	IKK	Plk1	2	-0.414439875583304
IMD0354	Bortezomib	IKK	proteasome	2	-1.14901049025102
IMD0354	Enzastaurin	IKK	PKCbeta	2	0.0984623032481367
IMD0354	FH535	IKK	bCatenin	2	0.0301602294874985
IMD0354	GW0742	IKK	PPARd, agonist	2	0.34334043520943
IMD0354	GW2580	IKK	CSF1R/fms	2	0.489051523843515
IMD0354	IPA3	IKK	PAK	2	0.56716097050255
IMD0354	palbociclib/PD332991	IKK	CDK4/6	2	0.661828171752774
IMD0354	SU6656	IKK	Lyn/Src/Fyn/Yes	2	0.283466703999481
Indole-3-carbinol	dasatanib	Aryl Hydrocarbon Receptor (AhR) Agonists/Indoleamine 2,3-dioxygenase Inhibitors	Multi (BCR-Abl, EAR, PDGFR, c-kit)	2	0.178306566981213
Indole-3-carbinol	YM155	Aryl Hydrocarbon Receptor (AhR) Agonists/Indoleamine 2,3-dioxygenase Inhibitors	survivin/BIRC5	2	-0.427142630462427
IPA3	bivanib/BI2536	PAK	Plk1	2	-0.414439875583304
IPA3	FH535	PAK	bCatenin	2	0.0301602294874985
IPA3	GSK650394	PAK	SGK	2	0.56716097050255
IPA3	Wnti	PAK	bCatenin	2	-0.708634085427135
JNK5a	FH535	JNK	bCatenin	2	0.0301602294874985
JNK5a	T0901317	JNK	LXR	2	0.279966348024931
JZL184	Embelin	MAGL	XIAP	2	0.0428687125134944
KU0063794	NVP-TAE684	mTOR kinase	ALK	2	0.241540965219596
KU0063794	QS11	mTOR kinase	ARFGAP	2	0.0810137752784345
KU0063794	Wnti	mTOR kinase	bCatenin	2	-0.708634085427135
L779450	AS252424	Raf	PI3K (gamma)	2	0.311648213122507
L779450	Dorsomorphin	Raf	AMPK/BMP antagonist	2	0.149697610603118
L779450	PIM-1 4a	Raf	PIM	2	0.094201147589464
L779450	vasastrol	Raf	KSP (Eg5, kinesin-5)	2	0.311648213122507
lapatinib	AS252424	EGFR, HER2, ErbB4	PI3K (gamma)	2	-0.143202970541404
lapatinib	NVP-TAE684	EGFR, HER2, ErbB4	ALK	2	-0.143202970541404
lapatinib	PF04217903	EGFR, HER2, ErbB4	MET	2	-0.143202970541404
lapatinib	QS11	EGFR, HER2, ErbB4	ARFGAP	2	-0.143202970541404
lapatinib	SNS314	EGFR, HER2, ErbB4	Aurora (pan)	2	-0.143202970541404
lapatinib	SU6656	EGFR, HER2, ErbB4	Lyn/Src/Fyn/Yes	2	-0.143202970541404
lapatinib	Tie2i	EGFR, HER2, ErbB4	TIE_2	2	-0.143202970541404
lapatinib	vatalanib/PTK787	EGFR, HER2, ErbB4	VEFGR (1-4), c-kit, PDGFb	2	-0.143202970541404
lapatinib	XAV939	EGFR, HER2, ErbB4	tankyrase 1/2	2	-0.143202970541404
lenalidomide	MK1775	TNFa	Wee-1	2	0.156003945574455
lenalidomide	T0901317	TNFa	LXR	2	0.279966348024931
Lestaurtinib	BMS536924	Multi (Flt2, TrkA, RET, JAK2)	Multi (IGFR1R, InR, FAK)	2	0.204523899210753
Lestaurtinib	Dovitinib/CHIR-258	Multi (Flt2, TrkA, RET, JAK2)	Multi (c-Kit, FGFR, FLT3, FMS, PDGFR, VEGFR)	2	0.161419914005546
Lestaurtinib	Embelin	Multi (Flt2, TrkA, RET, JAK2)	XIAP	2	0.0428687125134944
Lestaurtinib	FH535	Multi (Flt2, TrkA, RET, JAK2)	bCatenin	2	0.0301602294874985
Lestaurtinib	fludarabine	Multi (Flt2, TrkA, RET, JAK2)	Antimetabolite (purine)	2	-0.366694097102968
Lestaurtinib	L779450	Multi (Flt2, TrkA, RET, JAK2)	Raf	2	0.311648213122507
Lestaurtinib	LFM-A13	Multi (Flt2, TrkA, RET, JAK2)	BTK, Plk	2	0.59767720101687
Lestaurtinib	OSU03012	Multi (Flt2, TrkA, RET, JAK2)	PDK1	2	-0.324012988221635
Lestaurtinib	pioglitazone	Multi (Flt2, TrkA, RET, JAK2)	PPARg, agonist	2	0.220027597238928
Lestaurtinib	Tanespimycin/17-AAG	Multi (Flt2, TrkA, RET, JAK2)	HSP90	2	-0.0210645968674469
Lestaurtinib	vasastrol	Multi (Flt2, TrkA, RET, JAK2)	KSP (Eg5, kinesin-5)	2	0.44511376033309
Lestaurtinib	vatalanib/PTK787	Multi (Flt2, TrkA, RET, JAK2)	VEFGR (1-4), c-kit, PDGFb	2	0.0165687953800554
LFM-A13	NVP-TAE684	BTK, Plk	ALK	2	0.241540965219596
LFM-A13	PIM-1 4a	BTK, Plk	PIM	2	0.094201147589464
LFM-A13	QS11	BTK, Plk	ARFGAP	2	0.0810137752784345
Midostaurin/PKC412	C75	Multi (FLT3, KIT, etc., broad spectrum)	Fatty Acid Synthase	2	-0.070785127512186
Midostaurin/PKC412	PIM-1 4a	Multi (FLT3, KIT, etc., broad spectrum)	PIM	2	-0.070785127512186
Midostaurin/PKC412	SNS-032	Multi (FLT3, KIT, etc., broad spectrum)	CDK2/7/9	2	-0.070785127512186
Midostaurin/PKC412	STA4783	Multi (FLT3, KIT, etc., broad spectrum)	HSP70 inducer	2	-0.738010612279047
Midostaurin/PKC412	Tie2i	Multi (FLT3, KIT, etc., broad spectrum)	TIE_2	2	-0.070785127512186
MK1775	AS252424	Wee-1	PI3K (gamma)	2	0.156003945574455
MK1775	GSK650394	Wee-1	SGK	2	0.156003945574455
MK1775	JNK5a	Wee-1	JNK	2	0.156003945574455
MK1775	NVP-TAE684	Wee-1	ALK	2	0.156003945574455
MK1775	OSU03012	Wee-1	PDK1	2	-0.324012988221635
MK1775	PF04217903	Wee-1	MET	2	0.156003945574455
MK1775	pioglitazone	Wee-1	PPARg, agonist	2	0.156003945574455
MK1775	QS11	Wee-1	ARFGAP	2	0.0810137752784345
MK2206	BMS536924	Akt	Multi (IGFR1R, InR, FAK)	2	0.204523899210753
MK2206	CHIR265	Akt	Raf, VEGFR	2	-0.15505918938377
MK2206	HIF-1i	Akt	HIFa	2	0.0797654991142353
MK2206	Midostaurin/PKC412	Akt	Multi (FLT3, KIT, etc., broad spectrum)	2	-0.070785127512186
MK2206	MK1775	Akt	Wee-1	2	0.156003945574455
MK2206	OSU03012	Akt	PDK1	2	-0.324012988221635
MK2206	Tanespimycin/17-AAG	Akt	HSP90	2	-0.0210645968674469
MK2206	Wnti	Akt	bCatenin	2	-0.708634085427135
nilotinib	BID1870	Multi (BCR-Abl, PDGFR, c-kit)	RSK (RSK1/2/3/5/, PLK1, ARKB)	2	0.174041960614831
nilotinib	cisplatin	Multi (BCR-Abl, PDGFR, c-kit)	alkylating agent (platinum)	2	0
nilotinib	FH535	Multi (BCR-Abl, PDGFR, c-kit)	bCatenin	2	0.0301602294874985
nilotinib	HIF-1i	Multi (BCR-Abl, PDGFR, c-kit)	HIFa	2	0.0797654991142353
nilotinib	Midostaurin/PKC412	Multi (BCR-Abl, PDGFR, c-kit)	Multi (FLT3, KIT, etc., broad spectrum)	2	-0.070785127512186
nilotinib	NVP-TAE684	Multi (BCR-Abl, PDGFR, c-kit)	ALK	2	0.241540965219596
nilotinib	selumetinib/AZD6244	Multi (BCR-Abl, PDGFR, c-kit)	MEK	2	0.129382405487867
nilutamide	AZD7762	androgen receptor	Chk1/2	2	0.0542086740671021
nilutamide	CP690550	androgen receptor	JAK3	2	0.435615775470514
nilutamide	JZL184	androgen receptor	MAGL	2	0.0953497474545455
nilutamide	MK1775	androgen receptor	Wee-1	2	0.156003945574455
nilutamide	SNS314	androgen receptor	Aurora (pan)	2	0.388848109126271
nilutamide	tipifarnib	androgen receptor	FTI	2	0.456251373546395
nilutamide	ZM336372	androgen receptor	Raf (c-Raf)	2	0.186520888572943
Nutlin-3	bivanib/BI2536	MDM2/p53	Plk1	2	-0.414439875583304
Nutlin-3	Bortezomib	MDM2/p53	proteasome	2	-1.14901049025102
Nutlin-3	Crizotinib/PF2341066	MDM2/p53	Multi (c-kit, ALK, MET)	2	0.606306803509887
Nutlin-3	dasatanib	MDM2/p53	Multi (BCR-Abl, EAR, PDGFR, c-kit)	2	0.178306566981213
Nutlin-3	FH535	MDM2/p53	bCatenin	2	0.0301602294874985
Nutlin-3	fludarabine	MDM2/p53	Antimetabolite (purine)	2	-0.366694097102968
Nutlin-3	HIF-1i	MDM2/p53	HIFa	2	0.0797654991142353
Nutlin-3	SNS314	MDM2/p53	Aurora (pan)	2	0.388848109126271
Nutlin-3	STA4783	MDM2/p53	HSP70 inducer	2	-0.738010612279047
Nutlin-3	Veliparib/ABT888	MDM2/p53	PARP	2	0.462120272060698
NVP-BEZ235	A769662	PI3K/TORC1/TORC2 dual specificity	AMPK agonist	2	0.404480728531445
NVP-BEZ235	BID1870	PI3K/TORC1/TORC2 dual specificity	RSK (RSK1/2/3/5/, PLK1, ARKB)	2	0.174041960614831
NVP-BEZ235	Embelin	PI3K/TORC1/TORC2 dual specificity	XIAP	2	0.0428687125134944
NVP-BEZ235	L779450	PI3K/TORC1/TORC2 dual specificity	Raf	2	0.311648213122507
NVP-BEZ235	OSU03012	PI3K/TORC1/TORC2 dual specificity	PDK1	2	-0.324012988221635
NVP-BEZ235	Tanespimycin/17-AAG	PI3K/TORC1/TORC2 dual specificity	HSP90	2	-0.0210645968674469
OSI906	fludarabine	IGF1R	Antimetabolite (purine)	2	-0.366694097102968
OSI906	gemcitabine	IGF1R	Antimetabolite (pyrimidine)	2	0.23749522891474
OSI906	GW2580	IGF1R	CSF1R/fms	2	0.332492042550184
OSI906	lapatinib	IGF1R	EGFR, HER2, ErbB4	2	-0.143202970541404
OSI906	PF562271	IGF1R	FAK1/2	2	0.332492042550184
OSI906	tipifarnib	IGF1R	FTI	2	0.332492042550184
OSU03012	BID1870	PDK1	RSK (RSK1/2/3/5/, PLK1, ARKB)	2	-0.324012988221635
OSU03012	LSN415169	PDK1	gamma secretase	2	-0.324012988221635
OSU03012	U73122	PDK1	PLC	2	-0.324012988221635
palbociclib/PD332991	BMS536924	CDK4/6	Multi (IGFR1R, InR, FAK)	2	0.204523899210753
palbociclib/PD332991	L779450	CDK4/6	Raf	2	0.311648213122507
palbociclib/PD332991	MK1775	CDK4/6	Wee-1	2	0.156003945574455
palbociclib/PD332991	nilutamide	CDK4/6	androgen receptor	2	0.456251373546395
palbociclib/PD332991	QS11	CDK4/6	ARFGAP	2	0.0810137752784345
palbociclib/PD332991	Wnti	CDK4/6	bCatenin	2	-0.708634085427135
palbociclib/PD332991	XAV939	CDK4/6	tankyrase 1/2	2	0.661828171752774
Pazopanib	bivanib/BI2536	Multi (VEGFR2, FLT1, FLT4)	Plk1	2	-0.414439875583304
Pazopanib	Crizotinib/PF2341066	Multi (VEGFR2, FLT1, FLT4)	Multi (c-kit, ALK, MET)	2	0.659814188239681
Pazopanib	Embelin	Multi (VEGFR2, FLT1, FLT4)	XIAP	2	0.0428687125134944
Pazopanib	Indole-3-carbinol	Multi (VEGFR2, FLT1, FLT4)	Aryl Hydrocarbon Receptor (AhR) Agonists/Indoleamine 2,3-dioxygenase Inhibitors	2	0.390962201903931
Pazopanib	LSN415169	Multi (VEGFR2, FLT1, FLT4)	gamma secretase	2	0.498824910243877
Pazopanib	RKI983	Multi (VEGFR2, FLT1, FLT4)	ROCK	2	-0.063368301709363
Pazopanib	SrcI1	Multi (VEGFR2, FLT1, FLT4)	Src	2	-0.0279170346937099
Pazopanib	vasastrol	Multi (VEGFR2, FLT1, FLT4)	KSP (Eg5, kinesin-5)	2	0.44511376033309
PD173074	GW2580	FGFR1/3	CSF1R/fms	2	0.489051523843515
PD173074	Wnti	FGFR1/3	bCatenin	2	-0.708634085427135
Perifosine	Dovitinib/CHIR-258	Akt/PI3K	Multi (c-Kit, FGFR, FLT3, FMS, PDGFR, VEGFR)	2	0.0305558869709301
Perifosine	FH535	Akt/PI3K	bCatenin	2	0.0301602294874985
Perifosine	FK866	Akt/PI3K	NAMPRT	2	-0.253736014107714
Perifosine	fludarabine	Akt/PI3K	Antimetabolite (purine)	2	-0.366694097102968
Perifosine	gemcitabine	Akt/PI3K	Antimetabolite (pyrimidine)	2	0.0305558869709301
Perifosine	LFM-A13	Akt/PI3K	BTK, Plk	2	0.0305558869709301
Perifosine	LSN415169	Akt/PI3K	gamma secretase	2	0.0305558869709301
Perifosine	Nutlin-3	Akt/PI3K	MDM2/p53	2	0.0305558869709301
Perifosine	NVP-TAE684	Akt/PI3K	ALK	2	0.0305558869709301
Perifosine	OSU03012	Akt/PI3K	PDK1	2	-0.324012988221635
Perifosine	PF562271	Akt/PI3K	FAK1/2	2	0.0305558869709301
Perifosine	SrcI1	Akt/PI3K	Src	2	-0.0279170346937099
Perifosine	vorinostat/SAHA	Akt/PI3K	HDAC	2	0.0305558869709301
PF04217903	BID1870	MET	RSK (RSK1/2/3/5/, PLK1, ARKB)	2	0.174041960614831
PF04217903	GSK650394	MET	SGK	2	0.420412506295653
PF04217903	KU0063794	MET	mTOR kinase	2	0.380906402692114
PF04217903	NVP-TAE684	MET	ALK	2	0.241540965219596
PF562271	BID1870	FAK1/2	RSK (RSK1/2/3/5/, PLK1, ARKB)	2	0.174041960614831
PF562271	IPA3	FAK1/2	PAK	2	0.498267366906575
PF562271	JZL184	FAK1/2	MAGL	2	0.0953497474545455
PF562271	L779450	FAK1/2	Raf	2	0.311648213122507
PF562271	PF04217903	FAK1/2	MET	2	0.420412506295653
PF562271	Tamatinib/R406	FAK1/2	Syk	2	-0.0618447413946741
pioglitazone	PIM-1 4a	PPARg, agonist	PIM	2	0.094201147589464
pioglitazone	T0901317	PPARg, agonist	LXR	2	0.220027597238928
PLX4720	BID1870	Raf (BRafV600E)	RSK (RSK1/2/3/5/, PLK1, ARKB)	2	0.174041960614831
PLX4720	bivanib/BI2536	Raf (BRafV600E)	Plk1	2	-0.414439875583304
PLX4720	cediranib/AZD2171	Raf (BRafV600E)	VEGFR (pan)	2	0.452313637443694
PLX4720	FH535	Raf (BRafV600E)	bCatenin	2	0.0301602294874985
PLX4720	SNS-032	Raf (BRafV600E)	CDK2/7/9	2	0.137208526710336
PLX4720	SrcI1	Raf (BRafV600E)	Src	2	-0.0279170346937099
PLX4720	TCS401	Raf (BRafV600E)	PTP-1B	2	0.551772520994325
PLX4720	ZM336372	Raf (BRafV600E)	Raf (c-Raf)	2	0.186520888572943
QS11	Embelin	ARFGAP	XIAP	2	0.0428687125134944
QS11	NVP-TAE684	ARFGAP	ALK	2	0.0810137752784345
RKI983	AS252424	ROCK	PI3K (gamma)	2	-0.063368301709363
RKI983	CX4945	ROCK	CK2a	2	-0.063368301709363
RKI983	decitabine	ROCK	methyl transferase inhibitor	2	-0.063368301709363
RKI983	Enzastaurin	ROCK	PKCbeta	2	-0.063368301709363
RKI983	GSK650394	ROCK	SGK	2	-0.063368301709363
RKI983	GW2580	ROCK	CSF1R/fms	2	-0.063368301709363
RKI983	HIF-1i	ROCK	HIFa	2	-0.063368301709363
RKI983	lapatinib	ROCK	EGFR, HER2, ErbB4	2	-0.143202970541404
RKI983	lenalidomide	ROCK	TNFa	2	-0.063368301709363
RKI983	LSN415169	ROCK	gamma secretase	2	-0.063368301709363
RKI983	OSU03012	ROCK	PDK1	2	-0.324012988221635
RKI983	palbociclib/PD332991	ROCK	CDK4/6	2	-0.063368301709363
RKI983	SrcI1	ROCK	Src	2	-0.063368301709363
RKI983	Tideglusib/TZDZ-8	ROCK	GSK3	2	-0.063368301709363
ruxolitinib	Dorsomorphin	JAK1/2, Tyk2	AMPK/BMP antagonist	2	0.149697610603118
ruxolitinib	SNS314	JAK1/2, Tyk2	Aurora (pan)	2	0.388848109126271
ruxolitinib	Tie2i	JAK1/2, Tyk2	TIE_2	2	0.227399107416029
ruxolitinib	Wnti	JAK1/2, Tyk2	bCatenin	2	-0.708634085427135
selumetinib/AZD6244	decitabine	MEK	methyl transferase inhibitor	2	0.129382405487867
selumetinib/AZD6244	Docetaxel	MEK	microtubule agent (taxane)	2	-0.413568126107491
selumetinib/AZD6244	everolimus	MEK	mTor	2	0.129382405487867
selumetinib/AZD6244	FH535	MEK	bCatenin	2	0.0301602294874985
selumetinib/AZD6244	gemcitabine	MEK	Antimetabolite (pyrimidine)	2	0.129382405487867
selumetinib/AZD6244	GW441756	MEK	TrkA	2	0.129382405487867
selumetinib/AZD6244	KU55933	MEK	ATM	2	0.129382405487867
selumetinib/AZD6244	lapatinib	MEK	EGFR, HER2, ErbB4	2	-0.143202970541404
selumetinib/AZD6244	lenalidomide	MEK	TNFa	2	0.129382405487867
selumetinib/AZD6244	MK1775	MEK	Wee-1	2	0.129382405487867
selumetinib/AZD6244	Nutlin-3	MEK	MDM2/p53	2	0.129382405487867
selumetinib/AZD6244	palbociclib/PD332991	MEK	CDK4/6	2	0.129382405487867
selumetinib/AZD6244	PF562271	MEK	FAK1/2	2	0.129382405487867
selumetinib/AZD6244	SrcI1	MEK	Src	2	-0.0279170346937099
selumetinib/AZD6244	sunitinib	MEK	Multi (CSF-1R, Flt3, Kit, PDGFR, RET, VEGFR)	2	0.129382405487867
selumetinib/AZD6244	Veliparib/ABT888	MEK	PARP	2	0.129382405487867
selumetinib/AZD6244	Wnti	MEK	bCatenin	2	-0.708634085427135
selumetinib/AZD6244	YM155	MEK	survivin/BIRC5	2	-0.427142630462427
SNS-032	BMS536924	CDK2/7/9	Multi (IGFR1R, InR, FAK)	2	0.137208526710336
SNS-032	FH535	CDK2/7/9	bCatenin	2	0.0301602294874985
SNS-032	JNK5a	CDK2/7/9	JNK	2	0.137208526710336
SNS-032	OSU03012	CDK2/7/9	PDK1	2	-0.324012988221635
SNS-032	PD173074	CDK2/7/9	FGFR1/3	2	0.137208526710336
SNS-032	PIM-1 4a	CDK2/7/9	PIM	2	0.094201147589464
SNS-032	pioglitazone	CDK2/7/9	PPARg, agonist	2	0.137208526710336
SNS-032	tipifarnib	CDK2/7/9	FTI	2	0.137208526710336
SNS-032	vasastrol	CDK2/7/9	KSP (Eg5, kinesin-5)	2	0.137208526710336
SNS314	LSN415169	Aurora (pan)	gamma secretase	2	0.388848109126271
SNS314	SrcI1	Aurora (pan)	Src	2	-0.0279170346937099
SNS314	STA4783	Aurora (pan)	HSP70 inducer	2	-0.738010612279047
SNS314	SU6656	Aurora (pan)	Lyn/Src/Fyn/Yes	2	0.283466703999481
sorafenib	CHIR265	Multi (Braf, VEGFR, RET, Flt3, ckit, Craf)	Raf, VEGFR	2	-0.15505918938377
sorafenib	GSK0660	Multi (Braf, VEGFR, RET, Flt3, ckit, Craf)	PPARd, ant	2	0.0602206386816252
sorafenib	Indole-3-carbinol	Multi (Braf, VEGFR, RET, Flt3, ckit, Craf)	Aryl Hydrocarbon Receptor (AhR) Agonists/Indoleamine 2,3-dioxygenase Inhibitors	2	0.0602206386816252
sorafenib	KU55933	Multi (Braf, VEGFR, RET, Flt3, ckit, Craf)	ATM	2	0.0602206386816252
sorafenib	nilutamide	Multi (Braf, VEGFR, RET, Flt3, ckit, Craf)	androgen receptor	2	0.0602206386816252
sorafenib	pioglitazone	Multi (Braf, VEGFR, RET, Flt3, ckit, Craf)	PPARg, agonist	2	0.0602206386816252
sorafenib	Tamatinib/R406	Multi (Braf, VEGFR, RET, Flt3, ckit, Craf)	Syk	2	-0.0618447413946741
sorafenib	TCS401	Multi (Braf, VEGFR, RET, Flt3, ckit, Craf)	PTP-1B	2	0.0602206386816252
sorafenib	vatalanib/PTK787	Multi (Braf, VEGFR, RET, Flt3, ckit, Craf)	VEFGR (1-4), c-kit, PDGFb	2	0.0165687953800554
SrcI1	BID1870	Src	RSK (RSK1/2/3/5/, PLK1, ARKB)	2	-0.0279170346937099
SrcI1	Embelin	Src	XIAP	2	-0.0279170346937099
SrcI1	GW441756	Src	TrkA	2	-0.0279170346937099
SrcI1	NVP-TAE684	Src	ALK	2	-0.0279170346937099
SrcI1	PIM-1 4a	Src	PIM	2	-0.0279170346937099
SrcI1	Wnti	Src	bCatenin	2	-0.708634085427135
STA4783	cediranib/AZD2171	HSP70 inducer	VEGFR (pan)	2	-0.738010612279047
STA4783	HIF-1i	HSP70 inducer	HIFa	2	-0.738010612279047
STA4783	KU55933	HSP70 inducer	ATM	2	-0.738010612279047
STA4783	TCS401	HSP70 inducer	PTP-1B	2	-0.738010612279047
STA4783	Wnti	HSP70 inducer	bCatenin	2	-0.738010612279047
stibogluconate	AZD7762	SHP1/2/PTP1B	Chk1/2	2	0.0542086740671021
stibogluconate	Bexarotene	SHP1/2/PTP1B	RXR	2	0.0739372799462175
stibogluconate	CX4945	SHP1/2/PTP1B	CK2a	2	0.33476085139268
stibogluconate	FH535	SHP1/2/PTP1B	bCatenin	2	0.0301602294874985
stibogluconate	KU0063794	SHP1/2/PTP1B	mTOR kinase	2	0.372687924857937
stibogluconate	L779450	SHP1/2/PTP1B	Raf	2	0.311648213122507
stibogluconate	Midostaurin/PKC412	SHP1/2/PTP1B	Multi (FLT3, KIT, etc., broad spectrum)	2	-0.070785127512186
stibogluconate	MK1775	SHP1/2/PTP1B	Wee-1	2	0.156003945574455
stibogluconate	palbociclib/PD332991	SHP1/2/PTP1B	CDK4/6	2	0.372687924857937
stibogluconate	QS11	SHP1/2/PTP1B	ARFGAP	2	0.0810137752784345
stibogluconate	SNS314	SHP1/2/PTP1B	Aurora (pan)	2	0.372687924857937
stibogluconate	SrcI1	SHP1/2/PTP1B	Src	2	-0.0279170346937099
stibogluconate	STA4783	SHP1/2/PTP1B	HSP70 inducer	2	-0.738010612279047
stibogluconate	U73122	SHP1/2/PTP1B	PLC	2	0
stibogluconate	YM155	SHP1/2/PTP1B	survivin/BIRC5	2	-0.427142630462427
SU6656	C75	Lyn/Src/Fyn/Yes	Fatty Acid Synthase	2	0.185402901280474
SU6656	GW9662	Lyn/Src/Fyn/Yes	PPARg	2	0.283466703999481
SU6656	KU55933	Lyn/Src/Fyn/Yes	ATM	2	0.171565151222801
SU6656	L779450	Lyn/Src/Fyn/Yes	Raf	2	0.283466703999481
SU6656	NVP-TAE684	Lyn/Src/Fyn/Yes	ALK	2	0.241540965219596
SU6656	PD173074	Lyn/Src/Fyn/Yes	FGFR1/3	2	0.283466703999481
SU6656	Tie2i	Lyn/Src/Fyn/Yes	TIE_2	2	0.227399107416029
SU6656	vasastrol	Lyn/Src/Fyn/Yes	KSP (Eg5, kinesin-5)	2	0.283466703999481
sunitinib	bivanib/BI2536	Multi (CSF-1R, Flt3, Kit, PDGFR, RET, VEGFR)	Plk1	2	-0.414439875583304
sunitinib	CHIR265	Multi (CSF-1R, Flt3, Kit, PDGFR, RET, VEGFR)	Raf, VEGFR	2	-0.15505918938377
sunitinib	FH535	Multi (CSF-1R, Flt3, Kit, PDGFR, RET, VEGFR)	bCatenin	2	0.0301602294874985
sunitinib	OSU03012	Multi (CSF-1R, Flt3, Kit, PDGFR, RET, VEGFR)	PDK1	2	-0.324012988221635
sunitinib	palbociclib/PD332991	Multi (CSF-1R, Flt3, Kit, PDGFR, RET, VEGFR)	CDK4/6	2	0.195724905659743
sunitinib	QS11	Multi (CSF-1R, Flt3, Kit, PDGFR, RET, VEGFR)	ARFGAP	2	0.0810137752784345
T0901317	Embelin	LXR	XIAP	2	0.0428687125134944
T0901317	GW0742	LXR	PPARd, agonist	2	0.279966348024931
T0901317	L779450	LXR	Raf	2	0.279966348024931
T0901317	Wnti	LXR	bCatenin	2	-0.708634085427135
Tamatinib/R406	Embelin	Syk	XIAP	2	-0.0618447413946741
Tamatinib/R406	LFM-A13	Syk	BTK, Plk	2	-0.0618447413946741
Tamatinib/R406	PF04217903	Syk	MET	2	-0.0618447413946741
Tamatinib/R406	QS11	Syk	ARFGAP	2	-0.0618447413946741
Tanespimycin/17-AAG	CHIR265	HSP90	Raf, VEGFR	2	-0.15505918938377
Tanespimycin/17-AAG	EX527	HSP90	SIRT1	2	-0.0210645968674469
Tanespimycin/17-AAG	IPA3	HSP90	PAK	2	-0.0210645968674469
Tanespimycin/17-AAG	palbociclib/PD332991	HSP90	CDK4/6	2	-0.0210645968674469
Tanespimycin/17-AAG	PD173074	HSP90	FGFR1/3	2	-0.0210645968674469
Tanespimycin/17-AAG	PIM-1 4a	HSP90	PIM	2	-0.0210645968674469
Tanespimycin/17-AAG	SNS-032	HSP90	CDK2/7/9	2	-0.0210645968674469
Tanespimycin/17-AAG	SNS314	HSP90	Aurora (pan)	2	-0.0210645968674469
Tanespimycin/17-AAG	SrcI1	HSP90	Src	2	-0.0279170346937099
Tanespimycin/17-AAG	TCS401	HSP90	PTP-1B	2	-0.0210645968674469
Tanespimycin/17-AAG	temozolomide	HSP90	alkylating agent (tetrazine)	2	-0.0210645968674469
Tanespimycin/17-AAG	XL147	HSP90	PI3K	2	-0.0210645968674469
temozolomide	AZD7762	alkylating agent (tetrazine)	Chk1/2	2	0.0542086740671021
temozolomide	BID1870	alkylating agent (tetrazine)	RSK (RSK1/2/3/5/, PLK1, ARKB)	2	0.174041960614831
temozolomide	bivanib/BI2536	alkylating agent (tetrazine)	Plk1	2	-0.414439875583304
temozolomide	GW2580	alkylating agent (tetrazine)	CSF1R/fms	2	0.403647746371045
temozolomide	QS11	alkylating agent (tetrazine)	ARFGAP	2	0.0810137752784345
Tideglusib/TZDZ-8	FH535	GSK3	bCatenin	2	0.0301602294874985
Tideglusib/TZDZ-8	fludarabine	GSK3	Antimetabolite (purine)	2	-0.366694097102968
Tideglusib/TZDZ-8	JNK5a	GSK3	JNK	2	0.378521051393475
Tideglusib/TZDZ-8	Tanespimycin/17-AAG	GSK3	HSP90	2	-0.0210645968674469
Tie2i	BID1870	TIE_2	RSK (RSK1/2/3/5/, PLK1, ARKB)	2	0.174041960614831
Tie2i	KU55933	TIE_2	ATM	2	0.171565151222801
tipifarnib	C75	FTI	Fatty Acid Synthase	2	0.185402901280474
tipifarnib	LSN415169	FTI	gamma secretase	2	0.464040750737065
tipifarnib	PD173074	FTI	FGFR1/3	2	0.464040750737065
tipifarnib	Wnti	FTI	bCatenin	2	-0.708634085427135
Tozasertib/VX680	Enzastaurin	Multi (AuroraABC, Abl, AblT351I, Flt-3)	PKCbeta	2	0.0984623032481367
Tozasertib/VX680	EX527	Multi (AuroraABC, Abl, AblT351I, Flt-3)	SIRT1	2	0.648654109041533
Tozasertib/VX680	FH535	Multi (AuroraABC, Abl, AblT351I, Flt-3)	bCatenin	2	0.0301602294874985
Tozasertib/VX680	Midostaurin/PKC412	Multi (AuroraABC, Abl, AblT351I, Flt-3)	Multi (FLT3, KIT, etc., broad spectrum)	2	-0.070785127512186
Tozasertib/VX680	PF562271	Multi (AuroraABC, Abl, AblT351I, Flt-3)	FAK1/2	2	0.498267366906575
Tozasertib/VX680	STA4783	Multi (AuroraABC, Abl, AblT351I, Flt-3)	HSP70 inducer	2	-0.738010612279047
Tozasertib/VX680	stibogluconate	Multi (AuroraABC, Abl, AblT351I, Flt-3)	SHP1/2/PTP1B	2	0.372687924857937
Tozasertib/VX680	YM155	Multi (AuroraABC, Abl, AblT351I, Flt-3)	survivin/BIRC5	2	-0.427142630462427
U73122	GW0742	PLC	PPARd, agonist	2	0
U73122	GW2580	PLC	CSF1R/fms	2	0
U73122	NVP-TAE684	PLC	ALK	2	0
U73122	PD173074	PLC	FGFR1/3	2	0
U73122	T0901317	PLC	LXR	2	0
U73122	TCS401	PLC	PTP-1B	2	0
vasastrol	BID1870	KSP (Eg5, kinesin-5)	RSK (RSK1/2/3/5/, PLK1, ARKB)	2	0.174041960614831
vatalanib/PTK787	C75	VEFGR (1-4), c-kit, PDGFb	Fatty Acid Synthase	2	0.0165687953800554
vatalanib/PTK787	Dorsomorphin	VEFGR (1-4), c-kit, PDGFb	AMPK/BMP antagonist	2	0.0165687953800554
vatalanib/PTK787	GW441756	VEFGR (1-4), c-kit, PDGFb	TrkA	2	0.0165687953800554
vatalanib/PTK787	GW9662	VEFGR (1-4), c-kit, PDGFb	PPARg	2	0.0165687953800554
Veliparib/ABT888	C75	PARP	Fatty Acid Synthase	2	0.185402901280474
Veliparib/ABT888	Embelin	PARP	XIAP	2	0.0428687125134944
Veliparib/ABT888	SrcI1	PARP	Src	2	-0.0279170346937099
Veliparib/ABT888	U73122	PARP	PLC	2	0
Veliparib/ABT888	XAV939	PARP	tankyrase 1/2	2	0.462120272060698
vincristine	everolimus	microtubule agent (vinca alkyloid)	mTor	2	-0.465648051466242
vincristine	GW441756	microtubule agent (vinca alkyloid)	TrkA	2	-0.465648051466242
vincristine	T0901317	microtubule agent (vinca alkyloid)	LXR	2	-0.465648051466242
vincristine	Tanespimycin/17-AAG	microtubule agent (vinca alkyloid)	HSP90	2	-0.465648051466242
vincristine	Tideglusib/TZDZ-8	microtubule agent (vinca alkyloid)	GSK3	2	-0.465648051466242
vincristine	vorinostat/SAHA	microtubule agent (vinca alkyloid)	HDAC	2	-0.465648051466242
Vismodegib/GDC0449	Bexarotene	Hh	RXR	2	0.0739372799462175
Vismodegib/GDC0449	Dorsomorphin	Hh	AMPK/BMP antagonist	2	0.149697610603118
Vismodegib/GDC0449	FH535	Hh	bCatenin	2	0.0301602294874985
Vismodegib/GDC0449	OSU03012	Hh	PDK1	2	-0.324012988221635
Vismodegib/GDC0449	STA4783	Hh	HSP70 inducer	2	-0.738010612279047
Vismodegib/GDC0449	XAV939	Hh	tankyrase 1/2	2	0.557030086954353
Vismodegib/GDC0449	XL147	Hh	PI3K	2	0.314123952658231
Vismodegib/GDC0449	YM155	Hh	survivin/BIRC5	2	-0.427142630462427
vorinostat/SAHA	BMS536924	HDAC	Multi (IGFR1R, InR, FAK)	2	0.204523899210753
vorinostat/SAHA	GW9662	HDAC	PPARg	2	0.325231544424819
vorinostat/SAHA	Midostaurin/PKC412	HDAC	Multi (FLT3, KIT, etc., broad spectrum)	2	-0.070785127512186
vorinostat/SAHA	SU6656	HDAC	Lyn/Src/Fyn/Yes	2	0.283466703999481
VX702	bivanib/BI2536	p38	Plk1	2	-0.414439875583304
VX702	CX4945	p38	CK2a	2	0.33476085139268
VX702	FH535	p38	bCatenin	2	0.0301602294874985
VX702	fludarabine	p38	Antimetabolite (purine)	2	-0.366694097102968
VX702	GW2580	p38	CSF1R/fms	2	0.399533427250013
VX702	PF562271	p38	FAK1/2	2	0.399533427250013
XAV939	QS11	tankyrase 1/2	ARFGAP	2	0.0810137752784345
XL147	AZD7762	PI3K	Chk1/2	2	0.0542086740671021
XL147	C75	PI3K	Fatty Acid Synthase	2	0.185402901280474
XL147	GW2580	PI3K	CSF1R/fms	2	0.314123952658231
XL147	OSU03012	PI3K	PDK1	2	-0.324012988221635
XL147	SrcI1	PI3K	Src	2	-0.0279170346937099
XL147	T0901317	PI3K	LXR	2	0.279966348024931
XL147	temozolomide	PI3K	alkylating agent (tetrazine)	2	0.314123952658231
YM155	C75	survivin/BIRC5	Fatty Acid Synthase	2	-0.427142630462427
YM155	EX527	survivin/BIRC5	SIRT1	2	-0.427142630462427
YM155	FH535	survivin/BIRC5	bCatenin	2	-0.427142630462427
YM155	GSK0660	survivin/BIRC5	PPARd, ant	2	-0.427142630462427
YM155	HIF-1i	survivin/BIRC5	HIFa	2	-0.427142630462427
YM155	MK1775	survivin/BIRC5	Wee-1	2	-0.427142630462427
YM155	TCS401	survivin/BIRC5	PTP-1B	2	-0.427142630462427
YM155	vorinostat/SAHA	survivin/BIRC5	HDAC	2	-0.427142630462427
ZM336372	C75	Raf (c-Raf)	Fatty Acid Synthase	2	0.185402901280474
ZM336372	NVP-TAE684	Raf (c-Raf)	ALK	2	0.186520888572943
ZM336372	SrcI1	Raf (c-Raf)	Src	2	-0.0279170346937099
ZM336372	tipifarnib	Raf (c-Raf)	FTI	2	0.186520888572943
A769662	Embelin	AMPK agonist	XIAP	1	-0.309973767405268
A769662	GW441756	AMPK agonist	TrkA	1	-0.0198274866927178
A769662	JZL184	AMPK agonist	MAGL	1	-0.173135067746412
A769662	L779450	AMPK agonist	Raf	1	-0.178739416349673
A769662	LFM-A13	AMPK agonist	BTK, Plk	1	-0.0198274866927178
A769662	LSN415169	AMPK agonist	gamma secretase	1	-0.0198274866927178
A769662	NVP-TAE684	AMPK agonist	ALK	1	-0.237067984382196
A769662	U73122	AMPK agonist	PLC	1	-0.4406122945847
A769662	Wnti	AMPK agonist	bCatenin	1	-0.883746896375641
ABT263	C75	Bcl-2, Bcl-x, Bcl-xl	Fatty Acid Synthase	1	-0.7918704071996
ABT263	dasatanib	Bcl-2, Bcl-x, Bcl-xl	Multi (BCR-Abl, EAR, PDGFR, c-kit)	1	-0.7918704071996
ABT263	EX527	Bcl-2, Bcl-x, Bcl-xl	SIRT1	1	-0.7918704071996
ABT263	GSK0660	Bcl-2, Bcl-x, Bcl-xl	PPARd, ant	1	-0.7918704071996
ABT263	GW441756	Bcl-2, Bcl-x, Bcl-xl	TrkA	1	-0.7918704071996
ABT263	IPA3	Bcl-2, Bcl-x, Bcl-xl	PAK	1	-0.7918704071996
ABT263	JZL184	Bcl-2, Bcl-x, Bcl-xl	MAGL	1	-0.7918704071996
ABT263	LSN415169	Bcl-2, Bcl-x, Bcl-xl	gamma secretase	1	-0.7918704071996
ABT263	nilutamide	Bcl-2, Bcl-x, Bcl-xl	androgen receptor	1	-0.7918704071996
ABT263	palbociclib/PD332991	Bcl-2, Bcl-x, Bcl-xl	CDK4/6	1	-0.7918704071996
ABT263	PIM-1 4a	Bcl-2, Bcl-x, Bcl-xl	PIM	1	-0.7918704071996
ABT263	T0901317	Bcl-2, Bcl-x, Bcl-xl	LXR	1	-0.7918704071996
ABT263	Veliparib/ABT888	Bcl-2, Bcl-x, Bcl-xl	PARP	1	-0.7918704071996
ABT263	vorinostat/SAHA	Bcl-2, Bcl-x, Bcl-xl	HDAC	1	-0.7918704071996
ABT263	XL147	Bcl-2, Bcl-x, Bcl-xl	PI3K	1	-0.7918704071996
AS252424	Dorsomorphin	PI3K (gamma)	AMPK/BMP antagonist	1	-0.146925432628986
AS252424	FH535	PI3K (gamma)	bCatenin	1	-0.373232839907793
AS252424	JZL184	PI3K (gamma)	MAGL	1	-0.173135067746412
AS252424	KU55933	PI3K (gamma)	ATM	1	-0.134392701791194
AS252424	PIM-1 4a	PI3K (gamma)	PIM	1	-0.134878915866733
AS252424	QS11	PI3K (gamma)	ARFGAP	1	-0.35240992246119
AZD7762	C75	Chk1/2	Fatty Acid Synthase	1	-0.235807732191894
AZD7762	cediranib/AZD2171	Chk1/2	VEGFR (pan)	1	-0.235807732191894
AZD7762	GSK650394	Chk1/2	SGK	1	-0.235807732191894
AZD7762	GW2580	Chk1/2	CSF1R/fms	1	-0.235807732191894
AZD7762	HIF-1i	Chk1/2	HIFa	1	-0.248500208778964
AZD7762	JZL184	Chk1/2	MAGL	1	-0.235807732191894
AZD7762	KU0063794	Chk1/2	mTOR kinase	1	-0.235807732191894
AZD7762	L779450	Chk1/2	Raf	1	-0.235807732191894
AZD7762	LFM-A13	Chk1/2	BTK, Plk	1	-0.235807732191894
AZD7762	PIM-1 4a	Chk1/2	PIM	1	-0.235807732191894
AZD7762	STA4783	Chk1/2	HSP70 inducer	1	-1.0220650565735
AZD7762	SU6656	Chk1/2	Lyn/Src/Fyn/Yes	1	-0.235807732191894
AZD7762	TCS401	Chk1/2	PTP-1B	1	-0.235807732191894
AZD7762	Tie2i	Chk1/2	TIE_2	1	-0.235807732191894
AZD7762	U73122	Chk1/2	PLC	1	-0.4406122945847
AZD7762	vasastrol	Chk1/2	KSP (Eg5, kinesin-5)	1	-0.235807732191894
AZD7762	XAV939	Chk1/2	tankyrase 1/2	1	-0.235807732191894
Bexarotene	AZD7762	RXR	Chk1/2	1	-0.302790765494034
Bexarotene	BMS536924	RXR	Multi (IGFR1R, InR, FAK)	1	-0.302790765494034
Bexarotene	C75	RXR	Fatty Acid Synthase	1	-0.302790765494034
Bexarotene	cediranib/AZD2171	RXR	VEGFR (pan)	1	-0.302790765494034
Bexarotene	gemcitabine	RXR	Antimetabolite (pyrimidine)	1	-0.302790765494034
Bexarotene	GW441756	RXR	TrkA	1	-0.302790765494034
Bexarotene	GW9662	RXR	PPARg	1	-0.302790765494034
Bexarotene	LFM-A13	RXR	BTK, Plk	1	-0.302790765494034
Bexarotene	pioglitazone	RXR	PPARg, agonist	1	-0.302790765494034
Bexarotene	temozolomide	RXR	alkylating agent (tetrazine)	1	-0.302790765494034
Bexarotene	vatalanib/PTK787	RXR	VEFGR (1-4), c-kit, PDGFb	1	-0.302790765494034
Bexarotene	ZM336372	RXR	Raf (c-Raf)	1	-0.302790765494034
BI78D3	ABT263	JNK	Bcl-2, Bcl-x, Bcl-xl	1	-0.7918704071996
BI78D3	cisplatin	JNK	alkylating agent (platinum)	1	-0.206077530842032
BI78D3	decitabine	JNK	methyl transferase inhibitor	1	-0.0550348491314657
BI78D3	Dovitinib/CHIR-258	JNK	Multi (c-Kit, FGFR, FLT3, FMS, PDGFR, VEGFR)	1	-0.231123967780667
BI78D3	Embelin	JNK	XIAP	1	-0.309973767405268
BI78D3	Enzastaurin	JNK	PKCbeta	1	-0.291740157772257
BI78D3	FH535	JNK	bCatenin	1	-0.373232839907793
BI78D3	fludarabine	JNK	Antimetabolite (purine)	1	-0.759056781003145
BI78D3	GW441756	JNK	TrkA	1	-0.00398509206047762
BI78D3	HIF-1i	JNK	HIFa	1	-0.248500208778964
BI78D3	JZL184	JNK	MAGL	1	-0.173135067746412
BI78D3	KU55933	JNK	ATM	1	-0.134392701791194
BI78D3	MK2206	JNK	Akt	1	-0.112823674737489
BI78D3	nilutamide	JNK	androgen receptor	1	-0.0177184999435493
BI78D3	OSU03012	JNK	PDK1	1	-0.578934971601892
BI78D3	PLX4720	JNK	Raf (BRafV600E)	1	-0.0159165150286824
BI78D3	QS11	JNK	ARFGAP	1	-0.35240992246119
BI78D3	selumetinib/AZD6244	JNK	MEK	1	-0.347994056139781
BI78D3	SNS314	JNK	Aurora (pan)	1	-0.165908526560542
BI78D3	SrcI1	JNK	Src	1	-0.359819558274482
BI78D3	stibogluconate	JNK	SHP1/2/PTP1B	1	-0.181167741250386
BI78D3	VX702	JNK	p38	1	-0.0237346590445552
bivanib/BI2536	A769662	Plk1	AMPK agonist	1	-0.693339666070181
bivanib/BI2536	BID1870	Plk1	RSK (RSK1/2/3/5/, PLK1, ARKB)	1	-0.693339666070181
bivanib/BI2536	C75	Plk1	Fatty Acid Synthase	1	-0.693339666070181
bivanib/BI2536	cediranib/AZD2171	Plk1	VEGFR (pan)	1	-0.693339666070181
bivanib/BI2536	CP690550	Plk1	JAK3	1	-0.693339666070181
bivanib/BI2536	GSK650394	Plk1	SGK	1	-0.693339666070181
bivanib/BI2536	GW0742	Plk1	PPARd, agonist	1	-0.693339666070181
bivanib/BI2536	JNK5a	Plk1	JNK	1	-0.693339666070181
bivanib/BI2536	pioglitazone	Plk1	PPARg, agonist	1	-0.693339666070181
bivanib/BI2536	SrcI1	Plk1	Src	1	-0.693339666070181
bivanib/BI2536	TCS401	Plk1	PTP-1B	1	-0.693339666070181
BMS536924	AS252424	Multi (IGFR1R, InR, FAK)	PI3K (gamma)	1	-0.166392324781629
BMS536924	C75	Multi (IGFR1R, InR, FAK)	Fatty Acid Synthase	1	-0.166392324781629
BMS536924	HIF-1i	Multi (IGFR1R, InR, FAK)	HIFa	1	-0.248500208778964
BMS536924	JZL184	Multi (IGFR1R, InR, FAK)	MAGL	1	-0.173135067746412
BMS536924	LFM-A13	Multi (IGFR1R, InR, FAK)	BTK, Plk	1	-0.166392324781629
BMS536924	QS11	Multi (IGFR1R, InR, FAK)	ARFGAP	1	-0.35240992246119
BMS536924	SNS314	Multi (IGFR1R, InR, FAK)	Aurora (pan)	1	-0.166392324781629
BMS536924	SU6656	Multi (IGFR1R, InR, FAK)	Lyn/Src/Fyn/Yes	1	-0.166392324781629
BMS536924	tipifarnib	Multi (IGFR1R, InR, FAK)	FTI	1	-0.166392324781629
BMS536924	vasastrol	Multi (IGFR1R, InR, FAK)	KSP (Eg5, kinesin-5)	1	-0.166392324781629
Bortezomib	bivanib/BI2536	proteasome	Plk1	1	-1.35022836661249
Bortezomib	MK1775	proteasome	Wee-1	1	-1.35022836661249
Bortezomib	TCS401	proteasome	PTP-1B	1	-1.35022836661249
Bortezomib	Wnti	proteasome	bCatenin	1	-1.35022836661249
C75	KU55933	Fatty Acid Synthase	ATM	1	-0.139812023916423
C75	PIM-1 4a	Fatty Acid Synthase	PIM	1	-0.139812023916423
cediranib/AZD2171	GW441756	VEGFR (pan)	TrkA	1	-0.0316619546210585
cediranib/AZD2171	KU0063794	VEGFR (pan)	mTOR kinase	1	-0.0316619546210585
cediranib/AZD2171	LFM-A13	VEGFR (pan)	BTK, Plk	1	-0.0316619546210585
cediranib/AZD2171	pioglitazone	VEGFR (pan)	PPARg, agonist	1	-0.121174618769265
cediranib/AZD2171	T0901317	VEGFR (pan)	LXR	1	-0.119452308490637
cediranib/AZD2171	Tie2i	VEGFR (pan)	TIE_2	1	-0.171481294117006
cediranib/AZD2171	U73122	VEGFR (pan)	PLC	1	-0.4406122945847
cediranib/AZD2171	vasastrol	VEGFR (pan)	KSP (Eg5, kinesin-5)	1	-0.0670063725232609
CHIR265	BID1870	Raf, VEGFR	RSK (RSK1/2/3/5/, PLK1, ARKB)	1	-0.493657827425881
CHIR265	C75	Raf, VEGFR	Fatty Acid Synthase	1	-0.493657827425881
CHIR265	cediranib/AZD2171	Raf, VEGFR	VEGFR (pan)	1	-0.493657827425881
CHIR265	EX527	Raf, VEGFR	SIRT1	1	-0.493657827425881
CHIR265	GSK650394	Raf, VEGFR	SGK	1	-0.493657827425881
CHIR265	JNK5a	Raf, VEGFR	JNK	1	-0.493657827425881
CHIR265	Midostaurin/PKC412	Raf, VEGFR	Multi (FLT3, KIT, etc., broad spectrum)	1	-0.493657827425881
CHIR265	OSU03012	Raf, VEGFR	PDK1	1	-0.578934971601892
CHIR265	PD173074	Raf, VEGFR	FGFR1/3	1	-0.493657827425881
CHIR265	Tamatinib/R406	Raf, VEGFR	Syk	1	-0.493657827425881
CHIR265	vasastrol	Raf, VEGFR	KSP (Eg5, kinesin-5)	1	-0.493657827425881
CHIR265	ZM336372	Raf, VEGFR	Raf (c-Raf)	1	-0.493657827425881
cisplatin	AS252424	alkylating agent (platinum)	PI3K (gamma)	1	-0.206077530842032
cisplatin	AZD7762	alkylating agent (platinum)	Chk1/2	1	-0.235807732191894
cisplatin	BID1870	alkylating agent (platinum)	RSK (RSK1/2/3/5/, PLK1, ARKB)	1	-0.206077530842032
cisplatin	C75	alkylating agent (platinum)	Fatty Acid Synthase	1	-0.206077530842032
cisplatin	dasatanib	alkylating agent (platinum)	Multi (BCR-Abl, EAR, PDGFR, c-kit)	1	-0.323767187413256
cisplatin	decitabine	alkylating agent (platinum)	methyl transferase inhibitor	1	-0.206077530842032
cisplatin	gemcitabine	alkylating agent (platinum)	Antimetabolite (pyrimidine)	1	-0.206077530842032
cisplatin	GSK650394	alkylating agent (platinum)	SGK	1	-0.206077530842032
cisplatin	GW2580	alkylating agent (platinum)	CSF1R/fms	1	-0.206077530842032
cisplatin	GW9662	alkylating agent (platinum)	PPARg	1	-0.206077530842032
cisplatin	LFM-A13	alkylating agent (platinum)	BTK, Plk	1	-0.206077530842032
cisplatin	LSN415169	alkylating agent (platinum)	gamma secretase	1	-0.206077530842032
cisplatin	Midostaurin/PKC412	alkylating agent (platinum)	Multi (FLT3, KIT, etc., broad spectrum)	1	-0.431452205788562
cisplatin	MK1775	alkylating agent (platinum)	Wee-1	1	-0.206077530842032
cisplatin	Tamatinib/R406	alkylating agent (platinum)	Syk	1	-0.39271410785618
cisplatin	Tanespimycin/17-AAG	alkylating agent (platinum)	HSP90	1	-0.584542563071651
cisplatin	vorinostat/SAHA	alkylating agent (platinum)	HDAC	1	-0.206077530842032
CP690550	BID1870	JAK3	RSK (RSK1/2/3/5/, PLK1, ARKB)	1	-0.136332869148285
CP690550	C75	JAK3	Fatty Acid Synthase	1	-0.139812023916423
CP690550	Dorsomorphin	JAK3	AMPK/BMP antagonist	1	-0.146925432628986
CP690550	FH535	JAK3	bCatenin	1	-0.373232839907793
CP690550	GSK0660	JAK3	PPARd, ant	1	-0.046125004513744
CP690550	GSK650394	JAK3	SGK	1	-0.0449088428320118
CP690550	GW0742	JAK3	PPARd, agonist	1	-0.0838389434813723
CP690550	KU0063794	JAK3	mTOR kinase	1	-0.0449088428320118
CP690550	L779450	JAK3	Raf	1	-0.178739416349673
CP690550	LFM-A13	JAK3	BTK, Plk	1	-0.0449088428320118
CP690550	NVP-TAE684	JAK3	ALK	1	-0.237067984382196
CP690550	PD173074	JAK3	FGFR1/3	1	-0.0449088428320118
CP690550	Tie2i	JAK3	TIE_2	1	-0.171481294117006
CP690550	U73122	JAK3	PLC	1	-0.4406122945847
CP690550	vasastrol	JAK3	KSP (Eg5, kinesin-5)	1	-0.0670063725232609
CP690550	XAV939	JAK3	tankyrase 1/2	1	-0.0449088428320118
Crizotinib/PF2341066	AS252424	Multi (c-kit, ALK, MET)	PI3K (gamma)	1	-0.084105914053422
Crizotinib/PF2341066	Bexarotene	Multi (c-kit, ALK, MET)	RXR	1	-0.302790765494034
Crizotinib/PF2341066	bivanib/BI2536	Multi (c-kit, ALK, MET)	Plk1	1	-0.693339666070181
Crizotinib/PF2341066	Dovitinib/CHIR-258	Multi (c-kit, ALK, MET)	Multi (c-Kit, FGFR, FLT3, FMS, PDGFR, VEGFR)	1	-0.231123967780667
Crizotinib/PF2341066	Embelin	Multi (c-kit, ALK, MET)	XIAP	1	-0.309973767405268
Crizotinib/PF2341066	erlotinib	Multi (c-kit, ALK, MET)	EGFR	1	-0.0580398191535101
Crizotinib/PF2341066	everolimus	Multi (c-kit, ALK, MET)	mTor	1	-0.204356742427494
Crizotinib/PF2341066	gemcitabine	Multi (c-kit, ALK, MET)	Antimetabolite (pyrimidine)	1	-0.153458455606447
Crizotinib/PF2341066	GSK0660	Multi (c-kit, ALK, MET)	PPARd, ant	1	-0.046125004513744
Crizotinib/PF2341066	GW2580	Multi (c-kit, ALK, MET)	CSF1R/fms	1	-0.0395193150580618
Crizotinib/PF2341066	GW9662	Multi (c-kit, ALK, MET)	PPARg	1	-0.109765646243376
Crizotinib/PF2341066	L779450	Multi (c-kit, ALK, MET)	Raf	1	-0.178739416349673
Crizotinib/PF2341066	stibogluconate	Multi (c-kit, ALK, MET)	SHP1/2/PTP1B	1	-0.181167741250386
Crizotinib/PF2341066	T0901317	Multi (c-kit, ALK, MET)	LXR	1	-0.119452308490637
Crizotinib/PF2341066	vasastrol	Multi (c-kit, ALK, MET)	KSP (Eg5, kinesin-5)	1	-0.0670063725232609
CX4945	AS252424	CK2a	PI3K (gamma)	1	-0.233801229544094
CX4945	Bexarotene	CK2a	RXR	1	-0.302790765494034
CX4945	BID1870	CK2a	RSK (RSK1/2/3/5/, PLK1, ARKB)	1	-0.233801229544094
CX4945	BMS536924	CK2a	Multi (IGFR1R, InR, FAK)	1	-0.233801229544094
CX4945	cediranib/AZD2171	CK2a	VEGFR (pan)	1	-0.233801229544094
CX4945	Embelin	CK2a	XIAP	1	-0.309973767405268
CX4945	FH535	CK2a	bCatenin	1	-0.373232839907793
CX4945	gemcitabine	CK2a	Antimetabolite (pyrimidine)	1	-0.233801229544094
CX4945	GW9662	CK2a	PPARg	1	-0.233801229544094
CX4945	IPA3	CK2a	PAK	1	-0.233801229544094
CX4945	JNK5a	CK2a	JNK	1	-0.233801229544094
CX4945	LSN415169	CK2a	gamma secretase	1	-0.233801229544094
CX4945	palbociclib/PD332991	CK2a	CDK4/6	1	-0.233801229544094
CX4945	PIM-1 4a	CK2a	PIM	1	-0.233801229544094
CX4945	PLX4720	CK2a	Raf (BRafV600E)	1	-0.233801229544094
CX4945	QS11	CK2a	ARFGAP	1	-0.35240992246119
CX4945	SNS314	CK2a	Aurora (pan)	1	-0.233801229544094
[truncated: 3,779 more rows]
